# Supplementary material for: China material stocks and flows account for 1978–2018
Source: Sci Data. 2021 Nov 25;8:303. doi: 10.1038/s41597-021-01075-7 (PMC8617187; doi:10.1038/s41597-021-01075-7)
Supplement: Supplementary file 1 — Supplementary Information [file 41597_2021_1075_MOESM1_ESM.xlsx]

## Sheet: Summary
		Supporting Data for
	Title:	China material stocks and flows account 1978-2018
	Authors:	Lulu Song, Ji Han, Nan Li, Yuanyi Huang, Min Hao, Min Dai, Wei-Qiang Chen
	Institution:	Key Lab of Urban Environment and Health, Institute of Urban Environment, Chinese Academy of Sciences, China
	Contact:	llsong@iue.ac.cn, nanli@iue.ac.cn
	Sheet name	Description
	Table S1	National material stocks during 1978-2018.
	Table S2	Per-capita material stocks in 2018.
	Table S3	Provincial material stocks in five end-use sectors in 31 provinces in 2018.
	Table S4	Material stocks dynamics in China and 31 provinces during 1978-2018.
	Table S5	Material inflows dynamics in China and 31 provinces during 1978-2018.
	Table S6	Material outflows dynamics in China and 31 provincs during 1978-2018.
	Table S7	Material outflows clarified by end-use sectors during 1978-2018.

## Sheet: Table S1
Table S1. National material stocks during 1978-2018 (tonnes).
Materials Years	Wood	Cement	Brick	Gravel	Sand	Asphalt	Lime	Glass	Plastic	Rubber	Cu	Fe	Al
2018	2.07012e+09	2.27854e+10	1.76847e+10	6.58796e+10	6.50565e+10	1.74596e+08	2.46588e+09	1.68807e+08	5.79098e+07	1.11778e+07	8.60917e+07	5.55455e+09	2.14299e+08
2017	2.00023e+09	2.19697e+10	1.71534e+10	6.37009e+10	6.26621e+10	1.68767e+08	2.38435e+09	1.62228e+08	5.19494e+07	1.00363e+07	8.49692e+07	5.41487e+09	2.06192e+08
2016	1.94114e+09	2.12993e+10	1.66679e+10	6.18298e+10	6.06307e+10	1.63782e+08	2.31431e+09	1.56399e+08	4.58689e+07	8.89927e+06	8.3529e+07	5.266e+09	1.9763e+08
2015	1.88486e+09	2.06852e+10	1.62369e+10	6.00383e+10	5.87203e+10	1.58838e+08	2.24725e+09	1.50816e+08	3.98639e+07	7.7888e+06	7.95096e+07	4.98816e+09	1.89448e+08
2014	1.83397e+09	2.01252e+10	1.58516e+10	5.84278e+10	5.70343e+10	1.54317e+08	2.18696e+09	1.45936e+08	3.51182e+07	6.9354e+06	7.55067e+07	4.78911e+09	1.81575e+08
2013	1.75633e+09	1.93131e+10	1.51878e+10	5.59166e+10	5.45314e+10	1.47869e+08	2.09294e+09	1.38979e+08	3.02761e+07	6.03976e+06	7.18208e+07	4.58034e+09	1.72594e+08
2012	1.68057e+09	1.84614e+10	1.46262e+10	5.35499e+10	5.21353e+10	1.41616e+08	2.00437e+09	1.32276e+08	2.56211e+07	5.15046e+06	6.74208e+07	4.33932e+09	1.63247e+08
2011	1.63665e+09	1.79379e+10	1.4301e+10	5.2196e+10	5.0691e+10	1.37626e+08	1.95371e+09	1.28025e+08	2.13424e+07	4.32031e+06	6.23634e+07	4.07464e+09	1.51282e+08
2010	1.56969e+09	1.72577e+10	1.37366e+10	5.00123e+10	4.84921e+10	1.31906e+08	1.87194e+09	1.22084e+08	1.74503e+07	3.56091e+06	5.85277e+07	3.84687e+09	1.43151e+08
2009	1.5223e+09	1.66618e+10	1.3423e+10	4.85862e+10	4.69009e+10	1.27474e+08	1.8186e+09	1.1773e+08	1.3705e+07	2.82079e+06	5.44378e+07	3.6284e+09	1.373e+08
2008	1.47879e+09	1.62442e+10	1.30734e+10	4.7144e+10	4.54093e+10	1.23198e+08	1.76457e+09	1.13776e+08	1.07622e+07	2.23673e+06	5.16485e+07	3.44115e+09	1.3031e+08
2007	1.41304e+09	1.54514e+10	1.25585e+10	4.51196e+10	4.32983e+10	1.17396e+08	1.68883e+09	1.08467e+08	8.95069e+06	1.8853e+06	4.84914e+07	3.18851e+09	1.20681e+08
2006	1.32148e+09	1.43767e+10	1.18407e+10	4.2289e+10	4.04921e+10	1.09591e+08	1.58293e+09	1.01275e+08	7.30695e+06	1.56516e+06	4.41498e+07	2.85529e+09	1.07066e+08
2005	1.26225e+09	1.36467e+10	1.137e+10	4.04471e+10	3.83635e+10	1.02863e+08	1.51401e+09	9.65464e+07	5.94673e+06	1.2993e+06	3.86159e+07	2.64769e+09	1.01461e+08
2004	1.16445e+09	1.25194e+10	1.05875e+10	3.74119e+10	3.54503e+10	9.50996e+07	1.40044e+09	8.89897e+07	4.7903e+06	1.06493e+06	3.57087e+07	2.3532e+09	9.18081e+07
2003	1.11763e+09	1.19461e+10	1.02367e+10	3.5966e+10	3.37935e+10	9.02272e+07	1.34634e+09	8.53434e+07	4.04642e+06	912968	3.36103e+07	2.16663e+09	8.60894e+07
2002	1.06618e+09	1.13388e+10	9.85181e+09	3.43874e+10	3.22231e+10	8.61036e+07	1.28728e+09	8.13738e+07	3.36939e+06	779592	3.13952e+07	1.9609e+09	7.95255e+07
2001	9.87985e+08	1.04676e+10	9.2518e+09	3.19434e+10	2.9911e+10	7.99284e+07	1.19582e+09	7.54578e+07	2.93161e+06	690716	2.94162e+07	1.76248e+09	7.21885e+07
2000	9.45001e+08	9.96606e+09	8.91523e+09	3.06049e+10	2.84699e+10	7.61248e+07	1.14573e+09	7.21852e+07	2.61854e+06	624446	2.73037e+07	1.63877e+09	6.80159e+07
1999	9.39245e+08	7.43929e+09	1.18339e+10	2.18338e+10	2.84056e+10	7.18505e+07	1.18175e+09	6.68553e+07	2.35096e+06	566218	2.52325e+07	1.09983e+09	6.31652e+07
1998	8.87408e+08	7.04472e+09	1.13069e+10	2.07351e+10	2.69909e+10	6.81236e+07	1.12005e+09	6.35293e+07	2.12571e+06	515560	2.39723e+07	1.01946e+09	5.91172e+07
1997	8.4348e+08	6.70825e+09	1.08317e+10	1.97801e+10	2.57671e+10	6.47863e+07	1.06694e+09	6.063e+07	1.96075e+06	480506	2.28587e+07	9.58614e+08	5.56924e+07
1996	8.07103e+08	6.42563e+09	1.04264e+10	1.89789e+10	2.47006e+10	6.20299e+07	1.02268e+09	5.81842e+07	1.78701e+06	446243	2.20189e+07	9.0971e+08	5.26135e+07
1995	7.63919e+08	6.07506e+09	9.90759e+09	1.79954e+10	2.32476e+10	5.8775e+07	9.69212e+08	5.51879e+07	1.67841e+06	427992	2.08137e+07	8.48977e+08	4.99396e+07
1994	7.31936e+08	5.82671e+09	9.58221e+09	1.73181e+10	2.23183e+10	5.63577e+07	9.3101e+08	5.31246e+07	1.49104e+06	385413	1.96994e+07	7.92826e+08	4.68667e+07
1993	7.06919e+08	5.63655e+09	9.34027e+09	1.67985e+10	2.16265e+10	5.45043e+07	9.01552e+08	5.15356e+07	1.2917e+06	337976	1.88161e+07	7.42929e+08	4.43855e+07
1992	6.67269e+08	5.32204e+09	8.83491e+09	1.58726e+10	2.04353e+10	5.14629e+07	8.51392e+08	4.86699e+07	1.08339e+06	286823	1.62664e+07	6.4062e+08	3.7428e+07
1991	6.42135e+08	5.13308e+09	8.57616e+09	1.53367e+10	1.97478e+10	4.97007e+07	8.21464e+08	4.70367e+07	934622	249843	1.54856e+07	6.04744e+08	3.55775e+07
1990	6.10121e+08	4.88109e+09	8.17343e+09	1.45937e+10	1.88033e+10	4.73114e+07	7.81098e+08	4.47574e+07	841466	226080	1.48615e+07	5.67824e+08	3.36091e+07
1989	5.7604e+08	4.61341e+09	7.74612e+09	1.38031e+10	1.77907e+10	4.47618e+07	7.38279e+08	4.23431e+07	778691	210182	1.40296e+07	5.41782e+08	3.14998e+07
1988	5.4264e+08	4.35644e+09	7.36339e+09	1.30593e+10	1.68495e+10	4.23621e+07	6.97243e+08	4.00852e+07	705348	190975	1.34428e+07	5.06058e+08	2.94269e+07
1987	5.12764e+08	4.12145e+09	6.99743e+09	1.23739e+10	1.59609e+10	4.01208e+07	6.599e+08	3.79859e+07	611300	165747	1.27976e+07	4.65404e+08	2.73772e+07
1986	4.83194e+08	3.88728e+09	6.60997e+09	1.16742e+10	1.50737e+10	3.78823e+07	6.22239e+08	3.58273e+07	502695	138308	1.23661e+07	4.33331e+08	2.54631e+07
1985	4.51301e+08	3.63539e+09	6.2115e+09	1.09362e+10	1.41221e+10	3.54868e+07	5.82117e+08	3.35721e+07	439719	122376	1.20693e+07	4.07142e+08	2.35743e+07
1984	4.09613e+08	3.31591e+09	5.69322e+09	9.96252e+09	1.29016e+10	3.24137e+07	5.31728e+08	3.06578e+07	363892	102547	1.02222e+07	3.69726e+08	2.13084e+07
1983	3.74451e+08	3.03117e+09	5.20834e+09	9.11979e+09	1.18402e+10	2.97471e+07	4.87903e+08	2.80093e+07	311859	88547.8	9.83289e+06	3.43549e+08	1.9447e+07
1982	3.2979e+08	2.67507e+09	4.5989e+09	8.02876e+09	1.04759e+10	2.63271e+07	4.29114e+08	2.4738e+07	271041	77286.8	9.55491e+06	3.11331e+08	1.71097e+07
1981	3.04765e+08	2.47578e+09	4.24671e+09	7.42916e+09	9.71746e+09	2.44303e+07	3.95209e+08	2.28172e+07	240866	69037.4	9.25081e+06	2.92298e+08	1.56799e+07
1980	2.88489e+08	2.34129e+09	4.00404e+09	7.04156e+09	9.22202e+09	2.3184e+07	3.72245e+08	2.14849e+07	210024	60505.2	8.95785e+06	2.81385e+08	1.47247e+07
1979	2.70719e+08	2.20682e+09	3.79551e+09	6.61826e+09	8.68913e+09	2.18479e+07	3.47639e+08	2.03299e+07	178281	51528.7	8.75324e+06	2.68762e+08	1.36879e+07
1978	2.5846e+08	2.11216e+09	3.65016e+09	6.34097e+09	8.33885e+09	2.09679e+07	3.32677e+08	1.94887e+07	162680	47051.8	8.45484e+06	2.54874e+08	1.29746e+07

## Sheet:  Table S2
Table S2. Per-capita material stocks in 2018 (tonnes/capita).
Materials Provinces	Gravel	Sand	Cement	Brick	Fe	Lime	Wood	Al	Asphalt	Glass	Cu	Plastic	Rubber
Anhui	48.4039	46.6606	15.7407	13.0879	3.51963	1.81216	1.49919	0.127695	0.125869	0.120278	0.0574844	0.0319149	0.00623801
Beijing	41.9667	44.9223	15.3581	10.4107	4.08417	1.57057	1.34014	0.164743	0.106057	0.115088	0.0632294	0.0661038	0.0124855
Chongqing	43.6152	43.6458	14.2316	11.4336	3.10259	1.63295	1.35097	0.120617	0.118092	0.109261	0.0467668	0.0335714	0.0064171
Fujian	63.1198	60.4188	21.701	17.1404	4.57753	2.36253	1.98427	0.185215	0.159856	0.158421	0.0783149	0.0403956	0.00794703
Gansu	38.5556	37.6048	13.6648	10.5803	3.44977	1.443	1.21668	0.136082	0.110517	0.0985243	0.0397501	0.0305053	0.00623111
Guangdong	46.419	48.103	16.9379	12.2401	4.17575	1.73715	1.47715	0.161654	0.119585	0.121484	0.0661629	0.0473715	0.00916993
Guangxi	47.54	44.701	15.4609	13.0272	2.9444	1.77976	1.47396	0.123207	0.121428	0.11797	0.0293226	0.0297963	0.00582237
Guizhou	36.462	35.4846	11.6226	9.76002	2.72417	1.36523	1.12267	0.0976588	0.101696	0.092497	0.0764947	0.0340961	0.00676081
Hainan	33.2941	34.5415	11.0263	8.65665	2.99921	1.24652	1.03248	0.093749	0.09255	0.0855687	0.0428833	0.0346157	0.0068499
Hebei	42.2397	40.2585	14.8428	11.4593	3.99787	1.58086	1.33525	0.158044	0.111438	0.111736	0.0660804	0.0496912	0.00964888
Heilongjiang	37.0773	36.7476	13.0029	9.60575	3.0658	1.38775	1.1715	0.112279	0.104093	0.094853	0.0505821	0.0310985	0.00607929
Henan	43.9361	40.7921	13.6269	11.8205	3.04529	1.64512	1.34983	0.112496	0.112236	0.110423	0.0441753	0.0374554	0.00720793
Hubei	55.7941	54.4777	18.9975	14.9489	3.85572	2.0885	1.74719	0.152494	0.151064	0.138762	0.0670419	0.032677	0.00630532
Hunan	52.1881	49.0478	16.5977	14.1359	2.93965	1.95395	1.61057	0.117129	0.133895	0.127928	0.0502313	0.0284517	0.00545651
Jiangsu	61.9406	64.0911	23.4194	16.6315	6.00131	2.31764	1.98791	0.242417	0.159549	0.161178	0.0861875	0.0543425	0.0100463
Jiangxi	50.3298	47.6689	15.9022	13.5721	2.81304	1.88443	1.55051	0.115457	0.129409	0.123446	0.0488933	0.0285666	0.00556404
Jilin	31.1956	31.7737	10.5425	8.2027	2.70601	1.16783	0.972696	0.0999902	0.0889758	0.0819267	0.0478703	0.0384695	0.00736673
Liaoning	39.3388	40.6491	14.4094	10.3283	4.5017	1.47217	1.25299	0.161819	0.107393	0.104123	0.0690452	0.0449902	0.00868794
Neimeng	36.9672	38.3347	13.2025	9.52592	6.71297	1.38365	1.16728	0.188791	0.120767	0.0994194	0.0679037	0.0521872	0.0100909
Ningxia	34.5669	34.5148	11.562	9.07265	4.91908	1.29408	1.0758	0.20767	0.105037	0.0933718	0.0703867	0.0536396	0.011202
Qinghai	37.9302	40.472	13.9283	10.4046	5.75428	1.41962	1.19542	0.209829	0.139393	0.100633	0.0891085	0.0462674	0.00935638
Shandong	49.4732	49.1583	17.9006	13.7184	4.4272	1.85143	1.56848	0.173076	0.130204	0.129947	0.0558383	0.0523131	0.0100731
Shanghai	62.9748	67.0379	26.0388	16.5992	6.83418	2.35538	2.07374	0.271778	0.157735	0.16293	0.086963	0.0380721	0.00694711
Shanxi	38.9756	37.4078	13.1124	10.3568	4.28553	1.45899	1.21882	0.146693	0.108103	0.101357	0.0625267	0.0425623	0.00811521
Shaanxi	43.2853	41.0812	14.0284	11.4983	3.1441	1.62054	1.34226	0.11412	0.117365	0.11008	0.0746311	0.0395746	0.00757995
Sichuan	44.815	43.2105	14.1074	12.1007	3.0013	1.67802	1.37682	0.132702	0.117657	0.111413	0.0511825	0.0328823	0.00629109
Tianjin	51.7379	56.1208	20.8548	13.3508	6.52604	1.9354	1.69074	0.218559	0.132671	0.136886	0.0791994	0.0481562	0.00938032
Xinjiang	35.5254	36.2662	12.6629	9.62207	3.81709	1.32966	1.11881	0.130868	0.111121	0.0933007	0.0518193	0.0398624	0.00799507
Xizang	30.7714	38.3066	11.0375	8.78759	2.57905	1.15223	0.937908	0.0948355	0.152482	0.079675	0.0990196	0.0361319	0.00797757
Yunnan	36.6735	35.4364	11.7528	9.92604	2.62174	1.37311	1.1302	0.108989	0.101982	0.0935471	0.0611543	0.0359004	0.00716288
Zhejiang	67.9891	69.2195	25.9617	18.3471	6.87549	2.54378	2.19003	0.276698	0.173748	0.179505	0.0968174	0.0680818	0.0130729

## Sheet: Table S3
Table S3. Provincial material stocks in five end-use sectors in 31 provinces in 2018 (tonnes).
Groups	Ⅰ						Ⅱ						Ⅲ						Ⅳ						Ⅴ
Provinces End-use sectors	Guangdong	Jiangsu	Shandong	Henan	Zhejiang	Sichuan	Hunan	Hubei	Hebei	Anhui	Fujian	Guangxi	Jiangxi	Liaoning	Yunnan	Shaanxi	Shanghai	Shanxi	Heilongjiang	Chongqing	Guizhou	Gansu	Inner Mogolia	Beijing	Xinjiang	Tianjin	Jilin	Hainan	Qinghai	Ningxia	Tibet
Buildings	1.3871e+10	1.32847e+10	1.31423e+10	1.07541e+10	1.04376e+10	9.5312e+09	9.22734e+09	8.57345e+09	8.38519e+09	7.87184e+09	6.49921e+09	6.04131e+09	5.98026e+09	4.51768e+09	4.53267e+09	4.29451e+09	4.16377e+09	3.75331e+09	3.64805e+09	3.46281e+09	3.34993e+09	2.67115e+09	2.43924e+09	2.36825e+09	2.31181e+09	2.17763e+09	2.17487e+09	7.95869e+08	6.00096e+08	6.118e+08	2.702e+08
Infrstructure	9.7741e+08	8.9104e+08	6.59304e+08	3.59423e+08	6.19832e+08	4.79202e+08	3.19135e+08	4.11284e+08	3.16398e+08	3.61056e+08	2.50318e+08	1.95323e+08	2.36475e+08	3.31916e+08	2.38514e+08	1.75179e+08	2.87741e+08	1.79688e+08	1.91657e+08	2.22016e+08	1.92091e+08	1.24488e+08	2.1427e+08	2.07401e+08	1.60314e+08	1.76141e+08	1.55247e+08	6.44618e+07	6.42871e+07	5.25923e+07	5.0761e+07
Transportation equipment	4.52918e+07	4.77582e+07	4.56647e+07	3.2048e+07	3.83188e+07	3.18879e+07	1.63295e+07	1.73946e+07	3.08389e+07	3.63512e+07	1.54799e+07	1.59627e+07	1.21573e+07	2.00188e+07	1.31332e+07	1.1673e+07	1.67821e+07	1.29275e+07	1.00688e+07	1.10514e+07	8.54413e+06	6.61888e+06	1.1033e+07	9.60775e+06	8.0386e+06	5.60013e+06	8.31873e+06	3.60942e+06	2.21217e+06	3.1206e+06	1.27664e+06
Machinery	3.37502e+07	3.04408e+07	7.83697e+07	5.39631e+07	2.6834e+07	2.56965e+07	1.9541e+07	1.64554e+07	4.62675e+07	2.47617e+07	8.80115e+06	1.82946e+07	6.1744e+06	3.06313e+07	1.19203e+07	1.74493e+07	5.49112e+06	4.19355e+07	1.49255e+07	7.93527e+06	1.09416e+07	1.72037e+07	6.71519e+07	2.41863e+06	2.55362e+07	2.40772e+07	1.13043e+07	5.86356e+06	6.80899e+06	3.42846e+06	1.22156e+06
Domestic appliances	5.65025e+06	4.64042e+06	4.40054e+06	3.68133e+06	3.43726e+06	3.08944e+06	2.90938e+06	2.35382e+06	2.96551e+06	2.66706e+06	2.12738e+06	2.60168e+06	1.2674e+06	1.38849e+06	1.04489e+06	1.34021e+06	1.85248e+06	1.00493e+06	1.02158e+06	1.44622e+06	712273	458880	801858	1.01193e+06	634118	879770	726672	244958	140502	178922	46491.4
Total	1.49331e+10	1.42586e+10	1.39301e+10	1.12033e+10	1.1126e+10	1.00711e+10	9.58525e+09	9.02094e+09	8.78166e+09	8.29668e+09	6.77593e+09	6.2735e+09	6.23633e+09	4.90163e+09	4.79728e+09	4.50015e+09	4.47564e+09	3.98887e+09	3.86572e+09	3.70526e+09	3.56222e+09	2.81992e+09	2.7325e+09	2.58868e+09	2.50633e+09	2.38432e+09	2.35047e+09	8.70049e+08	6.73545e+08	6.7112e+08	3.23505e+08
The five groups (Ⅰ-Ⅴ) are clarified based on the materials stocks of each province.

## Sheet: Table S4
Table S4. Material stocks dynamics in China and 31 provinces during 1978-2018 (tonnes).
Groups	Ⅰ						Ⅱ						Ⅲ						Ⅳ						Ⅴ
Provinces Years	Guangdong	Jiangsu	Shandong	Henan	Zhejiang	Sichuan	Hunan	Hubei	Hebei	Anhui	Fujian	Guangxi	Jiangxi	Liaoning	Yunnan	Shaanxi	Shanghai	Shanxi	Heilongjiang	Chongqing	Guizhou	Gansu	Inner Mongolia	Beijing	Xinjiang	Tianjin	Jilin	Hainan	Qinghai	Ningxia	Tibet
2018	1.49331e+10	1.42586e+10	1.39301e+10	1.12033e+10	1.1126e+10	1.00711e+10	9.58525e+09	9.02094e+09	8.78166e+09	8.29668e+09	6.77593e+09	6.2735e+09	6.23633e+09	4.90163e+09	4.79728e+09	4.50015e+09	4.47564e+09	3.98887e+09	3.86572e+09	3.70526e+09	3.56222e+09	2.81992e+09	2.7325e+09	2.58868e+09	2.50633e+09	2.38432e+09	2.35047e+09	8.70049e+08	6.73545e+08	6.7112e+08	3.23505e+08
2017	1.40482e+10	1.37806e+10	1.36639e+10	1.10107e+10	1.02882e+10	9.8214e+09	9.43145e+09	8.97022e+09	8.68375e+09	7.66903e+09	6.35206e+09	5.98401e+09	5.97699e+09	4.78021e+09	4.69145e+09	4.09644e+09	4.45662e+09	3.85339e+09	3.82698e+09	3.62327e+09	3.47744e+09	2.77072e+09	2.59045e+09	2.5606e+09	2.41233e+09	2.37941e+09	2.34221e+09	8.11212e+08	6.51363e+08	6.51133e+08	3.13968e+08
2016	1.35708e+10	1.34472e+10	1.33608e+10	1.04927e+10	1.00016e+10	9.0945e+09	9.31371e+09	8.81489e+09	8.52646e+09	7.44107e+09	6.18281e+09	5.26109e+09	5.89017e+09	4.65645e+09	4.60752e+09	4.01431e+09	4.38257e+09	3.86421e+09	3.72908e+09	3.4298e+09	3.38385e+09	2.6845e+09	2.53867e+09	2.5432e+09	2.31619e+09	2.3841e+09	2.32483e+09	7.80868e+08	6.3051e+08	6.33948e+08	3.02809e+08
2015	1.31618e+10	1.31165e+10	1.28897e+10	1.01825e+10	9.91641e+09	8.85565e+09	8.99048e+09	8.50397e+09	8.1925e+09	6.99003e+09	6.0298e+09	5.17765e+09	5.67886e+09	4.60593e+09	4.47521e+09	3.80373e+09	4.27498e+09	3.59992e+09	3.65508e+09	3.30988e+09	3.21084e+09	2.63784e+09	2.35034e+09	2.6547e+09	2.24823e+09	2.3628e+09	2.28666e+09	7.52356e+08	6.05251e+08	6.19053e+08	2.88581e+08
2014	1.26711e+10	1.30217e+10	1.28e+10	9.82586e+09	9.88107e+09	8.62271e+09	8.46082e+09	8.29029e+09	7.92426e+09	6.80911e+09	5.67644e+09	5.03289e+09	5.49978e+09	4.59795e+09	4.30464e+09	3.74963e+09	4.20273e+09	3.46881e+09	3.54531e+09	3.04974e+09	3.12581e+09	2.39449e+09	2.2841e+09	2.74232e+09	2.13563e+09	2.29849e+09	2.25052e+09	7.42453e+08	5.61843e+08	6.02781e+08	2.75105e+08
2013	1.20744e+10	1.28775e+10	1.22225e+10	9.16446e+09	9.56642e+09	8.33503e+09	8.11997e+09	7.12781e+09	7.81046e+09	6.24807e+09	5.11278e+09	4.87478e+09	5.45101e+09	4.60703e+09	4.23818e+09	3.64822e+09	4.11595e+09	3.44167e+09	3.30605e+09	3.03214e+09	2.92224e+09	2.19917e+09	2.21399e+09	2.719e+09	2.00312e+09	2.18278e+09	2.19468e+09	7.27297e+08	5.35436e+08	6.12326e+08	2.6164e+08
2012	1.19777e+10	1.19182e+10	1.15936e+10	9.0012e+09	9.33772e+09	7.57552e+09	7.81622e+09	6.56862e+09	7.56195e+09	5.79385e+09	5.02237e+09	4.36749e+09	5.27639e+09	4.439e+09	4.15241e+09	3.55871e+09	4.03837e+09	3.35191e+09	3.26661e+09	2.91541e+09	2.71087e+09	2.09771e+09	2.18224e+09	2.58144e+09	1.886e+09	2.08028e+09	2.21587e+09	6.9795e+08	5.16411e+08	5.79558e+08	2.50728e+08
2011	1.17909e+10	1.1628e+10	1.11847e+10	8.68868e+09	9.25748e+09	7.58987e+09	7.6893e+09	6.44586e+09	7.3522e+09	5.62915e+09	4.91454e+09	4.21239e+09	5.15825e+09	4.37473e+09	3.99079e+09	3.46656e+09	3.74118e+09	3.19993e+09	3.06368e+09	2.84035e+09	2.55738e+09	2.02829e+09	2.1127e+09	2.52851e+09	1.81193e+09	1.90947e+09	2.16176e+09	6.8234e+08	4.80827e+08	5.61307e+08	2.42786e+08
2010	1.21234e+10	1.10925e+10	1.08158e+10	8.50795e+09	8.63808e+09	7.23141e+09	6.57638e+09	6.03551e+09	7.00236e+09	5.3509e+09	4.7763e+09	4.07007e+09	4.72139e+09	4.32831e+09	3.80421e+09	3.21776e+09	3.62106e+09	3.14603e+09	2.91222e+09	2.73927e+09	2.50465e+09	1.92123e+09	2.00274e+09	2.51587e+09	1.76786e+09	1.72288e+09	2.1818e+09	6.95257e+08	4.60103e+08	5.71822e+08	2.0884e+08
2009	1.1016e+10	1.05348e+10	1.05688e+10	8.35484e+09	8.12144e+09	7.26412e+09	6.33863e+09	6.03623e+09	6.65743e+09	5.3633e+09	4.74482e+09	4.23487e+09	4.67939e+09	4.19165e+09	3.74109e+09	3.19476e+09	3.38732e+09	2.93643e+09	2.81188e+09	2.63489e+09	2.49402e+09	1.88651e+09	2.01323e+09	2.24693e+09	1.79004e+09	1.68962e+09	2.19132e+09	6.49741e+08	4.37029e+08	5.87454e+08	1.95998e+08
2008	1.04395e+10	1.06932e+10	1.00246e+10	7.93067e+09	8.14976e+09	7.16241e+09	6.26258e+09	5.9961e+09	6.4246e+09	5.27344e+09	4.5354e+09	4.11316e+09	4.40164e+09	3.87863e+09	3.60595e+09	2.9833e+09	3.19912e+09	2.95127e+09	2.71685e+09	2.56877e+09	2.48734e+09	1.79404e+09	1.91893e+09	2.3578e+09	1.78293e+09	1.54123e+09	2.12276e+09	5.67937e+08	3.60202e+08	5.59934e+08	1.83156e+08
2007	1.07079e+10	9.73707e+09	9.62519e+09	7.58043e+09	7.72247e+09	7.05089e+09	5.95959e+09	5.59235e+09	6.38273e+09	5.07131e+09	4.1665e+09	3.84333e+09	4.17716e+09	3.6227e+09	3.46449e+09	2.92673e+09	3.01965e+09	2.71823e+09	2.64305e+09	2.47212e+09	2.42216e+09	1.74238e+09	1.86665e+09	2.14565e+09	1.63286e+09	1.2652e+09	1.99769e+09	5.3707e+08	3.19549e+08	5.34947e+08	1.76837e+08
2006	9.92716e+09	9.38748e+09	9.09022e+09	6.81803e+09	6.45175e+09	7.03145e+09	5.70067e+09	5.67558e+09	5.71708e+09	4.81612e+09	3.91808e+09	3.65398e+09	4.07616e+09	3.4884e+09	3.26147e+09	2.85129e+09	2.19906e+09	2.65006e+09	2.55323e+09	2.2188e+09	2.38231e+09	1.66276e+09	1.67806e+09	1.89342e+09	1.50904e+09	1.26614e+09	1.81528e+09	5.21033e+08	3.07416e+08	4.39851e+08	1.67818e+08
2005	9.12334e+09	8.84493e+09	8.62834e+09	6.48541e+09	6.24109e+09	7.00034e+09	5.62125e+09	5.50784e+09	5.53618e+09	4.1466e+09	3.73073e+09	3.5085e+09	3.87146e+09	3.32821e+09	3.20834e+09	2.70663e+09	2.00782e+09	2.51442e+09	2.47563e+09	2.06726e+09	2.36874e+09	1.58889e+09	1.63433e+09	1.68449e+09	1.4551e+09	1.17899e+09	1.75292e+09	5.00314e+08	2.99206e+08	4.21492e+08	1.58715e+08
2004	7.05242e+09	8.23356e+09	7.67654e+09	6.40783e+09	5.70638e+09	6.0735e+09	5.68142e+09	5.07617e+09	4.9192e+09	3.94785e+09	3.57734e+09	3.48179e+09	3.64269e+09	3.1524e+09	2.93541e+09	2.69209e+09	1.91873e+09	2.40514e+09	2.39078e+09	2.06887e+09	2.34769e+09	1.4957e+09	1.37211e+09	1.59384e+09	1.343e+09	1.13354e+09	1.61551e+09	4.33307e+08	2.82769e+08	3.9823e+08	1.50657e+08
2003	6.58698e+09	7.97246e+09	7.3781e+09	6.18034e+09	5.39962e+09	5.92477e+09	5.47676e+09	4.86855e+09	4.80446e+09	3.76707e+09	3.36899e+09	3.21809e+09	3.51679e+09	3.15999e+09	2.82236e+09	2.60184e+09	1.77232e+09	2.33353e+09	2.2968e+09	1.98003e+09	2.26969e+09	1.43695e+09	1.2642e+09	1.45549e+09	1.26376e+09	1.05343e+09	1.50342e+09	4.15669e+08	2.6757e+08	3.68443e+08	1.42993e+08
2002	5.98342e+09	7.70178e+09	6.93119e+09	5.99704e+09	5.21273e+09	5.75882e+09	5.28716e+09	4.7744e+09	4.43098e+09	3.68209e+09	3.24785e+09	3.06718e+09	3.34543e+09	2.86953e+09	2.7847e+09	2.48997e+09	1.63488e+09	2.23262e+09	2.19687e+09	1.9227e+09	2.21765e+09	1.39753e+09	1.21179e+09	1.37539e+09	1.27076e+09	8.27667e+08	1.39619e+09	4.04229e+08	2.5716e+08	3.47686e+08	1.39371e+08
2001	5.64989e+09	7.45893e+09	6.55512e+09	5.04359e+09	4.99518e+09	5.42819e+09	4.91709e+09	4.25197e+09	4.15436e+09	3.42646e+09	3.11645e+09	2.90086e+09	3.20058e+09	2.80298e+09	2.61048e+09	2.24749e+09	1.26325e+09	2.04863e+09	2.10765e+09	1.67748e+09	1.94033e+09	1.23765e+09	1.10223e+09	1.27006e+09	1.21495e+09	7.87361e+08	1.25924e+09	3.85178e+08	2.27508e+08	3.26644e+08	1.36088e+08
2000	5.40973e+09	7.18204e+09	6.27102e+09	4.79766e+09	4.87616e+09	5.49637e+09	4.64044e+09	3.999e+09	3.99355e+09	3.26032e+09	2.97997e+09	2.79065e+09	2.98071e+09	2.67649e+09	2.53466e+09	2.11643e+09	1.1582e+09	1.78757e+09	2.03175e+09	1.61929e+09	1.84405e+09	1.24129e+09	1.08829e+09	1.16401e+09	1.17251e+09	7.10633e+08	1.08678e+09	3.83147e+08	2.12135e+08	2.93346e+08	1.33296e+08
1999	4.8573e+09	6.29424e+09	6.0703e+09	4.55363e+09	4.03018e+09	4.75988e+09	4.26606e+09	3.91279e+09	3.5371e+09	2.90105e+09	2.40956e+09	2.43939e+09	2.72446e+09	2.41851e+09	2.07479e+09	1.77443e+09	1.19296e+09	1.54882e+09	1.86215e+09	1.3894e+09	1.55023e+09	1.18957e+09	8.30203e+08	9.43728e+08	9.17546e+08	5.9106e+08	1.0298e+09	3.6405e+08	1.90788e+08	2.51401e+08	1.2328e+08
1998	4.55739e+09	6.01621e+09	5.78703e+09	4.1665e+09	3.85144e+09	4.58739e+09	4.0583e+09	3.71766e+09	3.50325e+09	2.80075e+09	2.292e+09	2.31363e+09	2.57439e+09	2.34681e+09	1.92723e+09	1.55484e+09	1.11636e+09	1.48355e+09	1.72787e+09	1.39254e+09	1.46054e+09	1.05897e+09	8.09361e+08	8.85649e+08	9.04079e+08	5.67343e+08	9.6621e+08	3.60068e+08	1.85027e+08	2.33813e+08	1.16047e+08
1997	4.31622e+09	5.78647e+09	5.52188e+09	3.91209e+09	3.66277e+09	4.44996e+09	3.81442e+09	3.66442e+09	3.37154e+09	2.69707e+09	2.16879e+09	2.18077e+09	2.44088e+09	2.28308e+09	1.83865e+09	1.50349e+09	1.02705e+09	1.41155e+09	1.61838e+09	1.31874e+09	1.39482e+09	9.47945e+08	7.82861e+08	7.82387e+08	8.74762e+08	5.55812e+08	9.85295e+08	3.44101e+08	1.74054e+08	2.21358e+08	1.13154e+08
1996	4.22162e+09	5.47952e+09	5.2445e+09	3.64621e+09	3.56156e+09	4.36639e+09	3.69317e+09	3.52634e+09	3.20626e+09	2.63072e+09	2.08993e+09	2.08222e+09	2.33842e+09	2.1678e+09	1.7672e+09	1.41181e+09	9.7915e+08	1.34422e+09	1.56091e+09	1.30275e+09	1.34393e+09	8.86167e+08	7.48638e+08	7.87001e+08	8.39005e+08	5.37e+08	8.85151e+08	3.29302e+08	1.72871e+08	2.09447e+08	1.10592e+08
1995	3.85169e+09	4.96548e+09	5.0159e+09	3.4089e+09	3.4506e+09	4.06658e+09	3.5086e+09	3.4562e+09	3.02909e+09	2.41461e+09	2.02991e+09	1.91215e+09	2.20292e+09	2.05391e+09	1.72783e+09	1.38378e+09	9.42635e+08	1.28029e+09	1.39327e+09	1.24796e+09	1.29223e+09	9.25151e+08	7.04451e+08	7.36738e+08	8.19894e+08	5.05151e+08	8.49235e+08	3.48448e+08	1.64438e+08	2.00224e+08	1.06389e+08
1994	3.71463e+09	4.78645e+09	4.84328e+09	3.3703e+09	3.32736e+09	4.00438e+09	3.31515e+09	3.32862e+09	2.88327e+09	2.26862e+09	2.07541e+09	1.78665e+09	2.07704e+09	1.98032e+09	1.61242e+09	1.33893e+09	8.87857e+08	1.23066e+09	1.27221e+09	1.19445e+09	1.28973e+09	8.51724e+08	6.92995e+08	6.60118e+08	8.06057e+08	4.84089e+08	8.24501e+08	3.11759e+08	1.61308e+08	1.94734e+08	1.01786e+08
1993	3.5659e+09	4.52229e+09	4.69394e+09	3.16036e+09	3.23581e+09	3.78573e+09	3.33991e+09	3.16191e+09	2.77794e+09	2.33331e+09	1.85388e+09	1.79702e+09	2.1312e+09	1.91468e+09	1.69696e+09	1.27517e+09	9.27762e+08	1.20964e+09	1.22048e+09	1.16747e+09	1.27938e+09	7.75417e+08	6.51781e+08	6.4393e+08	7.95212e+08	4.73592e+08	8.05399e+08	2.94828e+08	1.51693e+08	1.8295e+08	9.90339e+07
1992	3.21816e+09	4.33197e+09	4.39938e+09	3.06659e+09	3.09708e+09	3.87547e+09	3.11013e+09	3.0769e+09	2.53607e+09	2.15074e+09	1.6686e+09	1.62853e+09	1.92883e+09	1.78006e+09	1.51803e+09	1.19544e+09	8.88339e+08	1.18691e+09	1.18877e+09	1.1675e+09	1.18824e+09	7.36106e+08	6.05424e+08	6.20835e+08	7.37893e+08	4.4264e+08	7.26806e+08	2.94008e+08	1.46608e+08	1.71206e+08	9.67858e+07
1991	3.0244e+09	4.19404e+09	4.42812e+09	2.93052e+09	3.00928e+09	3.76003e+09	3.02298e+09	3.04355e+09	2.43998e+09	2.05493e+09	1.57784e+09	1.54845e+09	1.83787e+09	1.74533e+09	1.48921e+09	1.16135e+09	8.42555e+08	1.13832e+09	1.15094e+09	1.15911e+09	1.0199e+09	7.16239e+08	5.93663e+08	6.06041e+08	6.88452e+08	4.31491e+08	7.04893e+08	2.93955e+08	1.41475e+08	1.62169e+08	9.3914e+07
1990	2.79687e+09	3.9366e+09	4.08539e+09	2.80344e+09	2.86985e+09	3.47781e+09	2.96634e+09	2.94287e+09	2.44058e+09	2.03215e+09	1.48076e+09	1.51453e+09	1.84349e+09	1.6673e+09	1.38884e+09	1.06441e+09	8.10138e+08	1.14432e+09	1.05311e+09	1.067e+09	9.60782e+08	6.61887e+08	5.76096e+08	5.81534e+08	6.34513e+08	4.37654e+08	6.78521e+08	2.47963e+08	1.37347e+08	1.56534e+08	9.39726e+07
1989	2.64115e+09	3.63679e+09	3.85352e+09	2.67185e+09	2.66834e+09	3.24824e+09	2.83922e+09	2.79656e+09	2.26063e+09	1.92721e+09	1.34556e+09	1.43512e+09	1.7208e+09	1.58681e+09	1.3245e+09	1.00745e+09	7.46381e+08	1.09558e+09	9.553e+08	1.06184e+09	9.17183e+08	7.49835e+08	5.63725e+08	5.93603e+08	6.05248e+08	4.21585e+08	6.51853e+08	2.40366e+08	1.36482e+08	1.50134e+08	9.025e+07
1988	2.4639e+09	3.08624e+09	3.63193e+09	2.5367e+09	2.53464e+09	3.08637e+09	2.57155e+09	2.68145e+09	2.16876e+09	1.8406e+09	1.28133e+09	1.39143e+09	1.64423e+09	1.50935e+09	1.28584e+09	1.10546e+09	7.93912e+08	1.04215e+09	8.88128e+08	1.03082e+09	8.8656e+08	7.19875e+08	5.45286e+08	5.69724e+08	5.70238e+08	4.11798e+08	6.31592e+08	2.33535e+08	1.25429e+08	1.42806e+08	8.92884e+07
1987	2.3345e+09	2.88099e+09	3.39662e+09	2.39448e+09	2.39729e+09	2.8946e+09	2.4567e+09	2.57692e+09	2.04723e+09	1.7211e+09	1.22153e+09	1.33416e+09	1.53505e+09	1.4233e+09	1.23059e+09	1.03489e+09	7.76714e+08	9.90649e+08	8.37264e+08	9.7838e+08	8.5905e+08	6.84846e+08	5.25901e+08	5.37535e+08	5.49306e+08	3.78567e+08	6.16585e+08	2.4855e+08	1.22206e+08	1.38432e+08	8.72038e+07
1986	2.21085e+09	2.67134e+09	3.20376e+09	2.26994e+09	2.22678e+09	2.66976e+09	2.34075e+09	2.46389e+09	1.91172e+09	1.62516e+09	1.13607e+09	1.26635e+09	1.45418e+09	1.3701e+09	1.18124e+09	9.8361e+08	7.34002e+08	9.33358e+08	7.93981e+08	9.50521e+08	8.12447e+08	6.54338e+08	5.09709e+08	5.10882e+08	5.32337e+08	3.4674e+08	5.72227e+08	2.35207e+08	1.12821e+08	1.2889e+08	8.33278e+07
1985	2.0642e+09	2.4922e+09	2.90428e+09	2.1562e+09	2.10453e+09	2.58631e+09	2.17958e+09	2.24866e+09	1.78697e+09	1.52177e+09	1.07315e+09	1.19102e+09	1.31343e+09	1.33229e+09	1.12201e+09	9.0633e+08	6.74483e+08	8.68711e+08	7.47415e+08	9.3457e+08	7.57976e+08	6.3587e+08	4.94926e+08	4.71541e+08	4.90225e+08	3.16454e+08	5.40416e+08	2.29898e+08	1.06482e+08	1.21006e+08	7.67669e+07
1984	1.90334e+09	2.3065e+09	2.71951e+09	1.85623e+09	1.91905e+09	2.2327e+09	1.97876e+09	2.01362e+09	1.70196e+09	1.41618e+09	8.93015e+08	1.13911e+09	1.23706e+09	1.17929e+09	1.04517e+09	8.17545e+08	5.87511e+08	8.12044e+08	7.15477e+08	9.1909e+08	7.25326e+08	6.13248e+08	4.70805e+08	4.22119e+08	4.15232e+08	2.96212e+08	5.66874e+08	2.19422e+08	8.78639e+07	1.10084e+08	7.54893e+07
1983	1.69484e+09	2.19191e+09	2.35614e+09	1.6875e+09	1.80161e+09	2.16305e+09	1.88699e+09	1.90805e+09	1.5059e+09	1.29905e+09	7.8779e+08	1.10038e+09	1.08348e+09	1.09085e+09	8.72708e+08	7.68566e+08	5.76832e+08	6.77172e+08	6.40013e+08	8.64352e+08	6.95628e+08	6.0206e+08	4.59192e+08	4.01672e+08	3.88278e+08	2.62316e+08	4.74383e+08	2.11873e+08	7.77919e+07	1.00714e+08	6.98195e+07
1982	1.49858e+09	1.93676e+09	2.0066e+09	1.51356e+09	1.47254e+09	1.74642e+09	1.51993e+09	1.75425e+09	1.40869e+09	1.16222e+09	6.15527e+08	1.09747e+09	8.88596e+08	9.96665e+08	7.16515e+08	6.64261e+08	5.19278e+08	6.33724e+08	6.02023e+08	7.43843e+08	6.51707e+08	6.89676e+08	3.92297e+08	3.67568e+08	3.54804e+08	2.45531e+08	4.74768e+08	1.56701e+08	6.93373e+07	9.69698e+07	6.55445e+07
1981	1.48043e+09	1.68342e+09	1.86872e+09	1.47937e+09	1.25689e+09	1.69413e+09	1.38164e+09	1.61477e+09	1.26454e+09	1.15483e+09	6.2026e+08	8.91688e+08	7.66916e+08	9.44305e+08	6.68623e+08	6.29559e+08	4.72741e+08	5.68145e+08	5.67216e+08	7.38237e+08	5.84418e+08	5.64861e+08	3.68312e+08	3.43806e+08	3.12531e+08	2.31197e+08	4.58169e+08	1.54696e+08	6.24846e+07	8.70708e+07	6.10625e+07
1980	1.36885e+09	1.62463e+09	1.98914e+09	1.38869e+09	1.35669e+09	1.39854e+09	1.28618e+09	1.47235e+09	1.17362e+09	1.0393e+09	5.98537e+08	8.30243e+08	6.84642e+08	8.76378e+08	6.43705e+08	5.78653e+08	4.17868e+08	6.5205e+08	5.17281e+08	6.25457e+08	5.42731e+08	5.94581e+08	3.21146e+08	3.02071e+08	2.81318e+08	2.10004e+08	4.18327e+08	1.52827e+08	6.17767e+07	8.09074e+07	6.01838e+07
1979	1.17739e+09	1.56629e+09	1.78147e+09	1.3033e+09	1.34625e+09	1.17136e+09	1.20651e+09	1.35021e+09	1.12958e+09	9.89227e+08	5.85117e+08	8.11386e+08	6.74387e+08	9.45329e+08	5.84291e+08	5.30737e+08	3.96914e+08	5.15824e+08	4.91265e+08	5.99392e+08	4.97436e+08	5.86316e+08	3.17773e+08	2.93622e+08	2.32785e+08	1.96335e+08	4.17078e+08	1.49658e+08	6.09132e+07	7.34415e+07	5.93704e+07
1978	1.10855e+09	1.45986e+09	1.73336e+09	1.28029e+09	1.33135e+09	1.11815e+09	1.1844e+09	1.21544e+09	1.04303e+09	9.33608e+08	5.6742e+08	7.9643e+08	6.6474e+08	9.17282e+08	5.35455e+08	5.31137e+08	3.90236e+08	5.56211e+08	4.55028e+08	5.9507e+08	4.82176e+08	5.80111e+08	3.14037e+08	2.80405e+08	1.87032e+08	1.81013e+08	3.61249e+08	1.45877e+08	5.97607e+07	7.5537e+07	5.80959e+07
The five groups (Ⅰ-Ⅴ) are clarified based on the materials stocks of each province.

## Sheet: Table S5
Table S5. Material inflows dynamics in China and 31 provinces during 1978-2018 (tonnes).
Groups	Ⅰ						Ⅱ						Ⅲ						Ⅳ						Ⅴ
Provinces Years	Guangdong	Jiangsu	Shandong	Henan	Zhejiang	Sichuan	Hunan	Hubei	Hebei	Anhui	Fujian	Guangxi	Jiangxi	Liaoning	Yunnan	Shaanxi	Shanghai	Shanxi	Heilongjiang	Chongqing	Guizhou	Gansu	Inner Mongolia	Beijing	Xinjiang	Tianjin	Jilin	Hainan	Qinghai	Ningxia	Tibet
2018	9.25783e+08	5.34513e+08	3.2348e+08	2.33135e+08	8.80139e+08	2.95363e+08	1.95502e+08	9.41131e+07	1.36e+08	6.59043e+08	4.42868e+08	3.09035e+08	2.87293e+08	1.55985e+08	1.27009e+08	4.21725e+08	3.31665e+07	1.52987e+08	6.13708e+07	9.70643e+07	9.96005e+07	5.9434e+07	1.5401e+08	3.8755e+07	1.07492e+08	1.23964e+07	2.41357e+07	6.29679e+07	2.37911e+07	2.27261e+07	1.07862e+07
2017	5.14931e+08	3.84542e+08	3.56199e+08	5.547e+08	3.2617e+08	7.73839e+08	1.51556e+08	1.91777e+08	1.88604e+08	2.538e+08	1.88113e+08	7.48677e+08	1.10613e+08	1.54204e+08	1.02881e+08	9.79719e+07	8.42755e+07	9.57798e+06	1.11976e+08	2.10102e+08	1.08723e+08	9.56959e+07	5.95933e+07	2.67475e+07	1.03937e+08	2.75844e+06	2.85383e+07	3.39384e+07	2.22192e+07	1.95045e+07	1.23216e+07
2016	4.43426e+08	3.77758e+08	5.19244e+08	3.43547e+08	1.19164e+08	2.82253e+08	3.54852e+08	3.41373e+08	3.63537e+08	4.73995e+08	1.68659e+08	1.02971e+08	2.32604e+08	7.50237e+07	1.49802e+08	2.25447e+08	1.17742e+08	2.78276e+08	8.68286e+07	1.33572e+08	1.86271e+08	5.52829e+07	1.96051e+08	4.92123e+06	7.51155e+07	2.54116e+07	5.12202e+07	3.19293e+07	2.66175e+07	1.71734e+07	1.53219e+07
2015	5.2224e+08	1.37619e+08	1.32666e+08	3.87986e+08	6.53874e+07	2.76824e+08	5.60492e+08	2.41625e+08	2.95951e+08	2.01738e+08	3.68263e+08	1.62836e+08	1.98898e+08	3.04382e+07	1.87067e+08	6.79724e+07	7.9527e+07	1.44585e+08	1.22061e+08	2.74819e+08	9.72986e+07	2.52263e+08	7.49519e+07	7.49088e+06	1.19409e+08	6.86592e+07	4.68845e+07	1.31115e+07	4.45885e+07	1.8214e+07	1.44951e+07
2014	6.27484e+08	1.81669e+08	6.18115e+08	6.91674e+08	3.44058e+08	3.26101e+08	3.70557e+08	1.19445e+09	1.3918e+08	5.81743e+08	5.78972e+08	1.74871e+08	6.66823e+07	2.51833e+07	8.23143e+07	1.13818e+08	9.33773e+07	3.88943e+07	2.50885e+08	3.30296e+07	2.15754e+08	2.04388e+08	7.90168e+07	4.47903e+07	1.39119e+08	1.18978e+08	6.47023e+07	1.80258e+07	2.74927e+07	4.59426e+06	1.44304e+07
2013	1.23771e+08	9.96379e+08	6.67813e+08	1.90654e+08	2.56233e+08	8.00774e+08	3.34412e+08	5.95927e+08	2.71934e+08	4.75267e+08	1.05784e+08	5.25013e+08	1.93164e+08	1.87186e+08	9.93798e+07	1.00873e+08	8.33144e+07	1.00593e+08	5.03346e+07	1.28454e+08	2.23959e+08	1.10165e+08	4.16826e+07	1.42735e+08	1.23497e+08	1.05429e+08	8.92973e+06	3.20742e+07	2.00004e+07	3.4673e+07	1.1831e+07
2012	2.49016e+08	3.25791e+08	4.45125e+08	3.37824e+08	1.06099e+08	3.86634e+07	1.52076e+08	1.52994e+08	2.33491e+08	1.83501e+08	1.20156e+08	1.71763e+08	1.32964e+08	8.13092e+07	1.74344e+08	1.0253e+08	3.04112e+08	1.62131e+08	2.1299e+08	8.59201e+07	1.65589e+08	7.75815e+07	7.51309e+07	6.094e+07	8.00167e+07	1.73563e+08	6.09629e+07	1.82435e+07	3.65018e+07	2.15384e+07	8.77952e+06
2011	5.75661e+07	5.67205e+08	4.0254e+08	2.0443e+08	6.41086e+08	3.93722e+08	1.14106e+09	4.40733e+08	3.69207e+08	2.96238e+08	1.49416e+08	1.57992e+08	4.51812e+08	6.2925e+07	1.98658e+08	2.59105e+08	1.24878e+08	6.66484e+07	1.61011e+08	1.11341e+08	6.39569e+07	1.15042e+08	1.14875e+08	2.56348e+07	5.05022e+07	1.89227e+08	7.34084e+06	4.12157e+06	2.23612e+07	4.5841e+06	3.49153e+07
2010	1.12679e+09	5.87428e+08	2.86841e+08	1.73578e+08	5.36288e+08	3.00101e+07	2.64421e+08	3.58002e+07	3.63354e+08	1.30325e+07	4.32112e+07	1.08072e+07	5.58214e+07	1.5256e+08	7.40204e+07	3.39556e+07	2.38349e+08	2.19134e+08	1.09331e+08	1.1408e+08	2.07493e+07	4.20441e+07	2.27937e+07	2.72868e+08	8.68505e+06	3.7965e+07	1.02085e+07	4.76371e+07	2.38647e+07	1.9167e+06	1.37825e+07
2009	5.93259e+08	4.76602e+07	5.73241e+08	4.43356e+08	2.82175e+07	1.36958e+08	1.01053e+08	6.94691e+07	2.49665e+08	1.04019e+08	2.19007e+08	1.33752e+08	2.90538e+08	3.2761e+08	1.46164e+08	2.20382e+08	1.92479e+08	9.8611e+06	1.03257e+08	7.64949e+07	1.79278e+07	9.95089e+07	9.81526e+07	5.08299e+06	1.76549e+07	1.50602e+08	7.32698e+07	8.44234e+07	7.76961e+07	2.88964e+07	1.37954e+07
2008	4.0619e+07	9.82406e+08	4.26614e+08	3.68078e+08	4.45667e+08	1.37607e+08	3.26303e+08	4.28471e+08	5.82163e+07	2.15141e+08	3.79153e+08	2.81704e+08	2.37553e+08	2.70235e+08	1.50903e+08	6.51044e+07	1.84557e+08	2.40825e+08	8.13184e+07	1.0505e+08	7.35569e+07	5.82356e+07	5.57311e+07	2.15222e+08	1.54469e+08	2.78424e+08	1.2955e+08	3.31379e+07	4.15625e+07	2.58179e+07	7.30579e+06
2007	7.93524e+08	3.81331e+08	5.60972e+08	7.80544e+08	1.28834e+09	4.76678e+07	2.81146e+08	3.97026e+07	6.80665e+08	2.67427e+08	2.58282e+08	2.02265e+08	1.12037e+08	1.4746e+08	2.12091e+08	8.27968e+07	8.25295e+08	7.92784e+07	9.67752e+07	2.62151e+08	4.74747e+07	8.59174e+07	1.92002e+08	2.67497e+08	1.27736e+08	1.02081e+07	1.86898e+08	1.82073e+07	1.29634e+07	9.63851e+07	9.90438e+06
2006	8.15714e+08	5.64628e+08	4.86316e+08	3.49604e+08	2.26836e+08	5.17875e+07	9.96647e+07	1.87855e+08	1.94673e+08	6.82805e+08	1.94897e+08	1.55844e+08	2.15117e+08	1.72534e+08	6.15092e+07	1.51575e+08	1.9607e+08	1.42288e+08	8.39434e+07	1.60365e+08	2.03303e+07	8.15457e+07	6.06946e+07	2.11897e+08	5.75497e+07	8.90998e+07	6.64575e+07	2.27672e+07	8.99741e+06	1.92021e+07	9.97261e+06
2005	2.08493e+09	6.32873e+08	9.77658e+08	9.2736e+07	5.58458e+08	9.49737e+08	7.91201e+06	4.52106e+08	6.31443e+08	2.11439e+08	1.60305e+08	3.60753e+07	2.38819e+08	1.87606e+08	2.81098e+08	2.07043e+07	9.34826e+07	1.155e+08	9.25216e+07	8.36512e+06	3.1126e+07	9.91972e+07	2.65601e+08	9.33573e+07	1.15653e+08	4.72064e+07	1.41381e+08	6.96351e+07	1.71585e+07	2.40473e+07	8.91483e+06
2004	4.78505e+08	2.80816e+08	3.22673e+08	2.41359e+08	3.22172e+08	1.70028e+08	2.21152e+08	2.27275e+08	1.27976e+08	1.92799e+08	2.14828e+08	2.73252e+08	1.35209e+08	2.04861e+07	1.2225e+08	9.5868e+07	1.50445e+08	7.73226e+07	9.95474e+07	9.64131e+07	8.34583e+07	6.45153e+07	1.11186e+08	1.40988e+08	8.26144e+07	8.17578e+07	1.15966e+08	2.03629e+07	1.58725e+07	3.05407e+07	8.48686e+06
2003	6.16493e+08	2.88777e+08	4.70582e+08	1.95895e+08	2.01177e+08	1.87187e+08	2.04975e+08	1.1239e+08	3.86583e+08	9.59904e+07	1.27014e+08	1.62966e+08	1.80163e+08	3.01113e+08	4.4515e+07	1.17529e+08	1.41172e+08	1.06413e+08	1.06303e+08	6.80027e+07	5.69597e+07	4.47258e+07	5.5423e+07	8.25055e+07	1.30673e+06	2.27687e+08	1.11048e+08	1.36118e+07	1.10247e+07	2.14664e+07	4.429e+06
2002	3.45586e+08	2.59329e+08	3.99011e+08	9.67351e+08	2.30929e+08	3.5205e+08	3.85327e+08	5.42062e+08	2.8941e+08	2.66499e+08	1.40381e+08	1.74738e+08	1.53113e+08	7.63796e+07	1.8082e+08	2.47704e+08	3.77057e+08	1.89235e+08	9.40805e+07	2.5298e+08	2.82531e+08	1.65622e+08	1.12582e+08	1.07622e+08	5.85305e+07	4.209e+07	1.40965e+08	2.12087e+07	3.02994e+07	2.17121e+07	4.03098e+06
2001	2.51298e+08	2.92462e+08	3.06073e+08	2.59226e+08	1.31191e+08	1.01679e+07	2.91374e+08	2.72573e+08	1.72633e+08	1.7657e+08	1.41376e+08	1.18188e+08	2.27883e+08	1.52996e+08	8.19956e+07	1.3605e+08	1.09934e+08	2.66785e+08	8.76024e+07	6.56504e+07	1.01211e+08	4.09765e+06	1.66579e+07	1.08336e+08	4.49464e+07	7.85787e+07	1.76789e+08	4.1234e+06	1.5996e+07	3.39745e+07	3.5162e+06
2000	7.84356e+08	1.14143e+09	7.22962e+08	6.09099e+08	9.61169e+08	9.41657e+08	6.36609e+08	4.55669e+08	6.05411e+08	4.90717e+08	6.2646e+08	4.66589e+08	4.15388e+08	3.73824e+08	5.40987e+08	4.05108e+08	1.02053e+08	2.99255e+08	2.69991e+08	2.87751e+08	3.5036e+08	1.49185e+08	2.79272e+08	2.40858e+08	2.6747e+08	1.36747e+08	1.33294e+08	4.84701e+07	3.05242e+07	5.10075e+07	1.81508e+07
1999	3.08799e+08	2.90081e+08	2.99196e+08	3.97258e+08	1.89889e+08	1.89038e+08	2.19212e+08	2.0962e+08	4.31572e+07	1.08736e+08	1.2203e+08	1.34571e+08	1.57669e+08	8.17029e+07	1.53183e+08	2.25843e+08	7.99426e+07	7.02138e+07	1.37918e+08	4.0721e+06	9.46135e+07	1.3497e+08	2.35386e+07	6.01932e+07	1.59246e+07	2.53285e+07	6.6997e+07	5.5565e+06	6.41287e+06	1.81818e+07	7.83809e+06
1998	2.49947e+08	2.40659e+08	2.8004e+08	2.69432e+08	2.00183e+08	1.66679e+08	2.5487e+08	6.63824e+07	1.40265e+08	1.11451e+08	1.27357e+08	1.41799e+08	1.39478e+08	7.17103e+07	9.38621e+07	5.58747e+07	9.26371e+07	7.67262e+07	1.13082e+08	8.00489e+07	6.99891e+07	1.15721e+08	2.96106e+07	1.05833e+08	3.1579e+07	1.30851e+07	2.70816e+06	1.73381e+07	1.14514e+07	1.30133e+07	3.46096e+06
1997	1.01864e+08	3.17246e+08	2.91375e+08	2.75169e+08	1.1074e+08	9.74539e+07	1.31323e+08	1.50437e+08	1.7331e+08	7.35631e+07	8.26006e+07	1.05679e+08	1.07954e+08	1.22863e+08	7.63524e+07	9.7378e+07	5.12279e+07	7.1835e+07	6.17965e+07	2.35663e+07	5.48507e+07	6.6969e+07	3.65708e+07	1.05619e+06	3.7831e+07	2.01576e+07	1.03128e+08	1.61765e+07	1.60482e+06	1.31654e+07	3.09097e+06
1996	3.76899e+08	5.24244e+08	2.41436e+08	2.46244e+08	1.19639e+08	3.11206e+08	1.94067e+08	8.13702e+07	1.85226e+08	2.2309e+08	6.33539e+07	1.77583e+08	1.40761e+08	1.23424e+08	4.37896e+07	3.19396e+07	3.93614e+07	6.81678e+07	1.70751e+08	6.01786e+07	5.54532e+07	1.01736e+07	4.65143e+07	5.20886e+07	2.09339e+07	3.31421e+07	3.87124e+07	1.4014e+06	8.82564e+06	9.70666e+06	4.70948e+06
1995	1.43214e+08	1.87946e+08	1.84285e+08	4.64682e+07	1.31181e+08	7.23733e+07	2.02471e+08	1.38024e+08	1.52862e+08	1.52686e+08	2.80554e+06	1.31004e+08	1.30842e+08	8.04089e+07	1.19687e+08	4.8455e+07	5.92418e+07	5.37341e+07	1.24227e+08	5.86555e+07	6.57834e+06	7.73933e+07	1.37859e+07	7.84796e+07	1.54381e+07	2.23642e+07	2.7534e+07	3.78048e+07	3.47967e+06	5.92602e+06	5.08803e+06
1994	1.54263e+08	2.72898e+08	1.5991e+08	2.17421e+08	9.87085e+07	2.28286e+08	3.42858e+06	1.76665e+08	1.11777e+08	4.11327e+06	2.242e+08	6.98514e+06	1.87486e+06	7.19264e+07	2.89983e+06	6.71349e+07	3.95355e+06	2.45887e+07	5.45388e+07	3.17397e+07	1.31721e+07	8.04799e+07	4.31445e+07	1.79019e+07	1.2515e+07	1.25816e+07	2.14301e+07	1.80001e+07	9.94619e+06	1.21955e+07	3.2069e+06
1993	3.53079e+08	1.97779e+08	3.04625e+08	1.00521e+08	1.45307e+08	5.67332e+06	2.37236e+08	9.47785e+07	2.48232e+08	1.8805e+08	1.87859e+08	1.73324e+08	2.06484e+08	1.45303e+08	1.8398e+08	8.30208e+07	4.14316e+07	2.63859e+07	3.56713e+07	4.18363e+06	9.38231e+07	4.34076e+07	4.82567e+07	2.46419e+07	5.86179e+07	3.1967e+07	8.1518e+07	1.77958e+06	5.48448e+06	1.21334e+07	2.67036e+06
1992	1.9869e+08	1.44577e+08	3.4233e+06	1.42295e+08	9.36881e+07	1.2273e+08	9.38901e+07	4.13856e+07	1.01925e+08	1.00896e+08	9.31091e+07	8.46493e+07	9.47443e+07	4.07113e+07	3.19187e+07	3.70261e+07	4.76959e+07	5.1549e+07	4.49624e+07	1.21367e+07	1.71617e+08	2.37415e+07	1.34682e+07	1.61878e+07	5.06596e+07	1.20566e+07	2.40938e+07	1.93306e+06	5.40038e+06	9.39971e+06	3.26801e+06
1991	2.32182e+08	2.63577e+08	3.50921e+08	1.32787e+08	1.44845e+08	2.89944e+08	6.33091e+07	1.08371e+08	1.2206e+07	2.73176e+07	9.92314e+07	3.80648e+07	2.07307e+06	8.30818e+07	1.03304e+08	9.98488e+07	3.42125e+07	731444	1.00158e+08	9.58978e+07	6.3407e+07	5.83703e+07	1.91249e+07	2.57923e+07	5.51834e+07	410485	2.84229e+07	4.69759e+07	4.40932e+06	5.96369e+06	291987
1990	1.59991e+08	3.06009e+08	2.39509e+08	1.36856e+08	2.0664e+08	2.36206e+08	1.32779e+08	1.53213e+08	1.84899e+08	1.09132e+08	1.37252e+08	8.3322e+07	1.25652e+08	8.53336e+07	6.72665e+07	6.00107e+07	6.70086e+07	5.14014e+07	1.06357e+08	8.52212e+06	4.62204e+07	378109	1.37707e+07	1.43616e+06	3.03225e+07	1.67887e+07	2.85559e+07	8.55945e+06	1.07175e+06	6.70069e+06	4.11786e+06
1989	1.81228e+08	5.56535e+08	2.28706e+08	1.4e+08	1.38427e+08	1.67987e+08	2.73268e+08	1.2148e+08	9.62851e+07	9.04674e+07	6.60857e+07	4.72613e+07	7.92668e+07	8.20527e+07	4.10983e+07	929147	1.64268e+06	5.55913e+07	7.14827e+07	3.41078e+07	3.30445e+07	3.27195e+07	1.97124e+07	2.4885e+07	3.59876e+07	1.04235e+07	2.19923e+07	7.64508e+06	1.12481e+07	7.60504e+06	1.25865e+06
1988	1.3308e+08	2.10919e+08	2.42005e+08	1.46739e+08	1.41731e+08	1.97424e+08	1.1979e+08	1.10385e+08	1.25675e+08	1.23173e+08	6.14627e+07	6.05783e+07	1.11685e+08	9.05664e+07	5.74642e+07	7.25395e+07	1.84943e+07	5.34982e+07	5.28279e+07	5.53815e+07	2.97273e+07	3.76817e+07	2.05457e+07	3.31027e+07	2.18101e+07	3.37962e+07	1.65847e+07	300924	3.39491e+06	4.6229e+06	2.35911e+06
1987	1.26976e+08	2.1504e+08	1.99102e+08	1.28707e+08	1.74649e+08	2.30265e+08	1.20497e+08	1.1844e+08	1.39406e+08	9.94092e+07	8.70056e+07	7.09269e+07	8.3163e+07	5.74139e+07	5.13498e+07	5.31698e+07	4.39104e+07	6.35059e+07	4.51232e+07	3.05512e+07	4.87104e+07	3.30442e+07	1.72387e+07	2.74886e+07	1.77489e+07	3.23638e+07	4.591e+07	1.39565e+07	9.54513e+06	9.77517e+06	4.13157e+06
1986	1.49728e+08	1.8428e+08	3.0562e+08	1.17569e+08	1.26167e+08	8.83406e+07	1.65484e+08	2.20787e+08	1.28424e+08	1.06956e+08	6.43193e+07	7.82783e+07	1.42977e+08	4.17383e+07	6.11219e+07	7.90275e+07	6.07007e+07	6.64206e+07	4.83347e+07	1.83669e+07	5.67569e+07	2.08243e+07	1.57386e+07	4.01323e+07	4.28432e+07	3.07979e+07	3.34958e+07	5.86216e+06	6.51291e+06	8.10297e+06	6.81694e+06
1985	1.66309e+08	1.90626e+08	1.90571e+08	3.04001e+08	1.89219e+08	3.59023e+08	2.05071e+08	2.4055e+08	8.84006e+07	1.0873e+08	1.816e+08	5.46483e+07	7.84772e+07	1.56978e+08	7.85662e+07	9.05103e+07	8.81121e+07	5.83441e+07	3.35895e+07	1.76352e+07	3.45206e+07	2.48334e+07	2.4986e+07	5.02361e+07	7.5761e+07	2.07169e+07	944848	1.09902e+07	1.87737e+07	1.1134e+07	1.50924e+06
1984	2.1135e+08	1.1917e+08	3.69535e+08	1.72726e+08	1.20954e+08	7.48241e+07	9.58281e+07	1.10885e+08	1.99523e+08	1.20194e+08	1.06706e+08	4.12213e+07	1.5587e+08	9.24185e+07	1.74332e+08	5.06515e+07	1.17063e+07	1.36763e+08	7.79363e+07	5.67896e+07	3.14367e+07	1.31994e+07	1.23808e+07	2.11586e+07	2.76753e+07	3.45457e+07	9.38296e+07	8.01718e+06	1.02274e+07	9.57504e+06	5.90413e+06
1983	1.99123e+08	2.59913e+08	3.5647e+08	1.78033e+08	3.33148e+08	4.22518e+08	3.71777e+08	1.58979e+08	1.00531e+08	1.39979e+08	1.74108e+08	5.09818e+06	1.97281e+08	9.82343e+07	1.58423e+08	1.06028e+08	5.85616e+07	4.52788e+07	3.9579e+07	1.22769e+08	4.5743e+07	193759	6.77077e+07	3.4785e+07	3.41759e+07	1.736e+07	1.19998e+06	5.58343e+07	8.61525e+06	3.93106e+06	4.50067e+06
1982	2.06622e+07	2.585e+08	1.44762e+08	3.78786e+07	2.20261e+08	5.7697e+07	1.43131e+08	1.44634e+08	1.4754e+08	1.01676e+07	984168	2.08353e+08	1.24331e+08	5.63268e+07	5.00545e+07	3.63248e+07	4.7509e+07	6.75234e+07	3.78773e+07	7.6098e+06	6.89939e+07	1.26489e+08	2.47502e+07	2.44243e+07	4.29978e+07	1.56654e+07	1.76642e+07	3.18987e+06	7.01412e+06	1.00864e+07	4.72008e+06
1981	1.13979e+08	6.35851e+07	1.07186e+06	9.42224e+07	310766	3.01887e+08	1.00283e+08	1.47703e+08	9.438e+07	1.20332e+08	2.31822e+07	6.39766e+07	8.51005e+07	7.19288e+07	2.69822e+07	5.25129e+07	5.58518e+07	105411	5.13646e+07	1.15081e+08	4.33637e+07	215469	4.80161e+07	4.25783e+07	3.19534e+07	2.17889e+07	4.08949e+07	2.42399e+06	881713	6.34461e+06	1.09296e+06
1980	1.94063e+08	6.28052e+07	2.13395e+08	8.89409e+07	1.36174e+07	2.34949e+08	8.44493e+07	1.27602e+08	4.71159e+07	5.27415e+07	1.57261e+07	2.11701e+07	1.28368e+07	2.63926e+06	6.14986e+07	4.95255e+07	2.19093e+07	1.37956e+08	2.84537e+07	2.82642e+07	4.70623e+07	9.52369e+06	4.15082e+06	9.02174e+06	4.93902e+07	1.44081e+07	2.54733e+06	3.67817e+06	989983	7.6461e+06	997406
1979	7.12399e+07	1.10848e+08	5.33738e+07	2.60557e+07	1.77492e+07	6.09548e+07	2.75686e+07	1.41402e+08	9.03514e+07	5.81485e+07	1.8881e+07	1.70502e+07	1.19922e+07	3.10713e+07	5.09818e+07	2.00904e+06	7.81924e+06	204787	3.75151e+07	6.30225e+06	1.71348e+07	7.25085e+06	4.36446e+06	1.41816e+07	4.68618e+07	1.56177e+07	5.68225e+07	4.25025e+06	1.26806e+06	1.12876e+06	1.44179e+06
1978	9.75316e+06	1.90665e+07	1.03597e+06	3.92551e+07	6.60238e+07	1.89284e+07	8.65469e+06	2.12253e+07	1.59462e+07	2.03621e+07	6.69272e+06	2.90644e+07	255665	3.5794e+07	6.59646e+06	9.50833e+06	3.94634e+07	2.40548e+07	5.16648e+06	1.80534e+07	3.43549e+06	1.18799e+08	2.33743e+07	1.43443e+07	751382	1.16159e+07	1.14773e+07	6.03118e+06	3.50049e+06	3.46773e+06	4.30141e+06
The five groups (Ⅰ-Ⅴ) are clarified based on the materials stocks of each province.

## Sheet: Table S6
Table S6. Material outflows dynamics in China and 31 provincs during 1978-2018 (tonnes).
Groups	Ⅰ						Ⅱ						Ⅲ						Ⅳ						Ⅴ
Provinces Years	Guangdong	Jiangsu	Shandong	Henan	Zhejiang	Sichuan	Hunan	Hubei	Hebei	Anhui	Fujian	Guangxi	Jiangxi	Liaoning	Yunnan	Shaanxi	Shanghai	Shanxi	Heilongjiang	Chongqing	Guizhou	Gansu	Inner Mongolia	Beijing	Xinjiang	Tianjin	Jilin	Hainan	Qinghai	Ningxia	Tibet
2018	4.08e+07	5.54584e+07	5.55733e+07	3.78965e+07	4.09326e+07	4.53412e+07	3.74398e+07	3.57115e+07	3.43274e+07	2.54571e+07	1.8997e+07	1.95527e+07	2.50011e+07	2.79397e+07	2.05101e+07	1.672e+07	1.03594e+07	1.59271e+07	1.52372e+07	1.47029e+07	1.47982e+07	1.01889e+07	8.61881e+06	1.04141e+07	8.30141e+06	5.45059e+06	1.2299e+07	3.8159e+06	1.50797e+06	2.51163e+06	1.24908e+06
2017	3.75004e+07	5.10948e+07	5.10174e+07	3.598e+07	3.78539e+07	4.63919e+07	3.38221e+07	3.25005e+07	3.13101e+07	2.33481e+07	1.72861e+07	2.13901e+07	2.26649e+07	2.65175e+07	1.88225e+07	1.5326e+07	9.27843e+06	1.40452e+07	1.40722e+07	1.44596e+07	1.36796e+07	9.47053e+06	7.8116e+06	9.33887e+06	7.79514e+06	4.69084e+06	1.11644e+07	3.59405e+06	1.36595e+06	2.31947e+06	1.16228e+06
2016	3.42761e+07	4.70675e+07	4.81817e+07	3.32841e+07	3.39291e+07	4.33625e+07	3.16158e+07	3.04529e+07	2.95391e+07	2.25263e+07	1.56548e+07	1.95263e+07	2.12939e+07	2.44958e+07	1.74899e+07	1.48621e+07	8.2806e+06	1.3994e+07	1.2833e+07	1.36118e+07	1.32592e+07	8.60842e+06	7.71551e+06	7.67602e+06	7.16102e+06	4.10323e+06	1.02689e+07	3.41734e+06	1.23958e+06	2.11175e+06	1.09346e+06
2015	3.15146e+07	4.20163e+07	4.29396e+07	3.09592e+07	3.0043e+07	4.05839e+07	3.08302e+07	2.79463e+07	2.74057e+07	2.05847e+07	1.48988e+07	1.80534e+07	1.98066e+07	2.21198e+07	1.65012e+07	1.34538e+07	7.27998e+06	1.31507e+07	1.18318e+07	1.3837e+07	1.22739e+07	8.85484e+06	7.06056e+06	6.36706e+06	6.80379e+06	3.60646e+06	9.38284e+06	3.11574e+06	1.18082e+06	1.9384e+06	1.01926e+06
2014	2.93338e+07	3.75293e+07	4.06207e+07	3.02683e+07	2.75484e+07	3.84204e+07	2.92442e+07	3.19599e+07	2.46403e+07	2.07042e+07	1.53049e+07	1.67665e+07	1.7737e+07	1.97553e+07	1.49319e+07	1.24025e+07	6.44962e+06	1.17502e+07	1.16069e+07	1.23612e+07	1.21757e+07	9.04762e+06	6.48807e+06	5.60978e+06	6.60833e+06	3.26072e+06	8.67342e+06	2.86676e+06	1.08555e+06	1.64928e+06	965830
2013	2.57545e+07	3.70084e+07	3.88734e+07	2.73789e+07	2.48134e+07	4.05085e+07	2.73868e+07	3.269e+07	2.26452e+07	2.0481e+07	1.37103e+07	1.76724e+07	1.63556e+07	1.86795e+07	1.36029e+07	1.13568e+07	5.64338e+06	1.0781e+07	1.03851e+07	1.17213e+07	1.22365e+07	8.69279e+06	5.76088e+06	5.16519e+06	6.37793e+06	2.93386e+06	7.48451e+06	2.72251e+06	969332	1.56432e+06	902839
2012	2.28625e+07	3.35566e+07	3.62154e+07	2.53038e+07	2.17312e+07	3.61889e+07	2.47546e+07	3.02352e+07	2.05834e+07	1.87982e+07	1.23281e+07	1.6661e+07	1.48194e+07	1.7032e+07	1.27221e+07	1.03811e+07	5.35243e+06	1.01441e+07	1.004e+07	1.08625e+07	1.20949e+07	8.15975e+06	5.22583e+06	4.58659e+06	5.94266e+06	2.7473e+06	6.85145e+06	2.50592e+06	918357	1.42767e+06	837521
2011	1.89386e+07	3.15351e+07	3.36146e+07	2.27782e+07	2.07785e+07	3.5265e+07	2.81381e+07	3.03757e+07	1.93661e+07	1.79465e+07	1.11765e+07	1.56335e+07	1.49557e+07	1.55012e+07	1.20803e+07	1.02997e+07	4.75216e+06	9.19202e+06	9.54908e+06	1.02574e+07	1.12337e+07	7.98232e+06	4.91304e+06	3.96407e+06	5.42436e+06	2.64247e+06	5.93576e+06	2.14394e+06	843121	1.20315e+06	969277
2010	1.82306e+07	2.97496e+07	3.05424e+07	2.04177e+07	1.96404e+07	3.12999e+07	2.66651e+07	2.72318e+07	1.82864e+07	1.57092e+07	9.76648e+06	1.30468e+07	1.3314e+07	1.45348e+07	1.08969e+07	9.16708e+06	4.34925e+06	8.97573e+06	8.87073e+06	9.70582e+06	1.00921e+07	7.32133e+06	4.1826e+06	3.90934e+06	4.64062e+06	2.34057e+06	5.15924e+06	2.11582e+06	772568	1.00423e+06	940842
2009	1.6721e+07	2.53848e+07	2.90669e+07	1.91855e+07	1.69593e+07	2.86314e+07	2.42454e+07	2.46462e+07	1.68351e+07	1.40774e+07	8.95229e+06	1.20421e+07	1.27916e+07	1.44839e+07	1.01439e+07	8.92219e+06	3.99978e+06	7.82015e+06	8.22016e+06	8.93918e+06	9.04842e+06	7.0438e+06	3.85555e+06	3.17745e+06	4.0565e+06	2.21078e+06	4.71172e+06	2.31724e+06	869322	918409	951000
2008	1.3837e+07	2.52072e+07	2.71619e+07	1.78373e+07	1.57403e+07	2.60836e+07	2.33052e+07	2.47203e+07	1.47969e+07	1.30081e+07	8.65297e+06	1.17017e+07	1.21365e+07	1.43041e+07	9.4423e+06	8.06474e+06	3.70416e+06	7.78067e+06	7.52175e+06	8.39766e+06	8.38126e+06	6.56994e+06	3.43362e+06	2.99793e+06	3.99396e+06	2.38598e+06	4.47166e+06	2.27108e+06	905786	830918	905997
2007	1.27475e+07	2.33097e+07	2.5979e+07	1.81054e+07	1.76242e+07	2.32294e+07	2.22265e+07	2.15152e+07	1.5016e+07	1.22209e+07	8.14714e+06	1.10469e+07	1.10403e+07	1.31429e+07	9.05612e+06	7.33636e+06	4.47404e+06	7.04628e+06	6.92736e+06	8.82586e+06	7.62401e+06	6.29819e+06	3.39629e+06	2.98265e+06	3.90973e+06	2.06078e+06	4.44901e+06	2.13612e+06	830523	921340	885143
2006	1.1893e+07	2.20798e+07	2.44381e+07	1.69894e+07	1.61719e+07	2.068e+07	2.02339e+07	2.00618e+07	1.37765e+07	1.32832e+07	7.53852e+06	1.0371e+07	1.04199e+07	1.23461e+07	8.15778e+06	6.90436e+06	4.3664e+06	6.65051e+06	6.33687e+06	8.82357e+06	6.75834e+06	6.06409e+06	3.0538e+06	2.92771e+06	3.60923e+06	1.94178e+06	4.09086e+06	2.04816e+06	759463	841584	864843
2005	1.40035e+07	2.14977e+07	2.5851e+07	1.51174e+07	1.61591e+07	2.28925e+07	1.76313e+07	2.04408e+07	1.44621e+07	1.26875e+07	6.90789e+06	9.2722e+06	1.00473e+07	1.17915e+07	8.1749e+06	6.0949e+06	4.00922e+06	6.22429e+06	5.99443e+06	7.90508e+06	5.95252e+06	5.98698e+06	3.3745e+06	2.69111e+06	3.55898e+06	1.75379e+06	3.97857e+06	2.33068e+06	721535	784708	856435
2004	1.30669e+07	1.97239e+07	2.42393e+07	1.38716e+07	1.54173e+07	2.12802e+07	1.64917e+07	1.96491e+07	1.32317e+07	1.20213e+07	6.47829e+06	9.16063e+06	9.30331e+06	1.04052e+07	7.63496e+06	5.62371e+06	3.84464e+06	5.7069e+06	5.5704e+06	7.5625e+06	5.44441e+06	5.66421e+06	3.26986e+06	2.58832e+06	3.36721e+06	1.6538e+06	3.87294e+06	2.26744e+06	673012	753649	822801
2003	1.28419e+07	1.80937e+07	2.3671e+07	1.25944e+07	1.42824e+07	1.97877e+07	1.53711e+07	1.82388e+07	1.31101e+07	1.10047e+07	5.88015e+06	8.76831e+06	8.81189e+06	1.06469e+07	6.82913e+06	5.19214e+06	3.73102e+06	5.31684e+06	5.18758e+06	7.10615e+06	4.92674e+06	5.3022e+06	3.01285e+06	2.39758e+06	2.92901e+06	1.92213e+06	3.82115e+06	2.17176e+06	615021	708979	785166
2002	1.20528e+07	1.64815e+07	2.2932e+07	1.38999e+07	1.33841e+07	1.92182e+07	1.5155e+07	1.96398e+07	1.27852e+07	1.08765e+07	5.35177e+06	8.42329e+06	8.25583e+06	9.82813e+06	6.60193e+06	5.21921e+06	4.76987e+06	5.24699e+06	4.85317e+06	7.76831e+06	5.20491e+06	5.73713e+06	3.02504e+06	2.2892e+06	2.7257e+06	1.78485e+06	3.9261e+06	2.13841e+06	638820	670490	748243
2001	1.11361e+07	1.50434e+07	2.19782e+07	1.32432e+07	1.2173e+07	1.68386e+07	1.47235e+07	1.95977e+07	1.17978e+07	1.04219e+07	4.90186e+06	7.93999e+06	8.01761e+06	1.03869e+07	6.04907e+06	4.99466e+06	4.88095e+06	5.72169e+06	4.42484e+06	7.45095e+06	4.93426e+06	5.17953e+06	2.71954e+06	2.20484e+06	2.50229e+06	1.79051e+06	4.32667e+06	1.98213e+06	622383	675969	709311
2000	9.46206e+06	1.31469e+07	1.69847e+07	1.03235e+07	1.19284e+07	1.52978e+07	1.21626e+07	1.50354e+07	1.04765e+07	9.09592e+06	4.8498e+06	6.93916e+06	6.72189e+06	9.35589e+06	5.77273e+06	4.64657e+06	3.4699e+06	5.25459e+06	3.85014e+06	7.1031e+06	4.71005e+06	4.08062e+06	2.94696e+06	2.23572e+06	2.74961e+06	1.72024e+06	3.5032e+06	1.58529e+06	546752	616909	608828
1999	8.88871e+06	1.20431e+07	1.59268e+07	1.01314e+07	1.11503e+07	1.42444e+07	1.14532e+07	1.44944e+07	9.29947e+06	8.3986e+06	4.47095e+06	6.49082e+06	6.37162e+06	8.65656e+06	5.62198e+06	4.882e+06	3.34612e+06	4.94074e+06	3.63799e+06	6.31832e+06	4.50937e+06	4.36606e+06	2.69687e+06	2.11466e+06	2.45747e+06	1.61147e+06	3.40314e+06	1.43246e+06	501366	593899	605143
1998	8.21566e+06	1.09243e+07	1.48908e+07	9.64246e+06	1.04828e+07	1.3035e+07	1.09905e+07	1.31359e+07	8.56094e+06	7.77185e+06	4.1446e+06	6.12996e+06	5.9631e+06	7.97734e+06	5.28157e+06	4.51966e+06	3.29871e+06	4.72472e+06	3.42202e+06	6.19045e+06	4.26668e+06	4.7e+06	2.49739e+06	2.19941e+06	2.24367e+06	1.44398e+06	2.89088e+06	1.3698e+06	478740	558217	567775
1997	7.25738e+06	1.01006e+07	1.39912e+07	9.28929e+06	9.52701e+06	1.17197e+07	1.00729e+07	1.23357e+07	8.03287e+06	7.03378e+06	3.73959e+06	5.71525e+06	5.5022e+06	7.57965e+06	4.9021e+06	4.33764e+06	3.07191e+06	4.47269e+06	3.2277e+06	5.6306e+06	3.96388e+06	4.72569e+06	2.34651e+06	1.91417e+06	2.07358e+06	1.3098e+06	2.98448e+06	1.30434e+06	421158	520851	529187
1996	6.87482e+06	9.87873e+06	1.28375e+07	8.92618e+06	8.67994e+06	1.13902e+07	9.49803e+06	1.12294e+07	7.54537e+06	6.97617e+06	3.32488e+06	5.66567e+06	5.18611e+06	7.1349e+06	4.4179e+06	3.90847e+06	2.84586e+06	4.22799e+06	3.11026e+06	5.38226e+06	3.66568e+06	3.87415e+06	2.23457e+06	1.82298e+06	1.82276e+06	1.29361e+06	2.79615e+06	1.05371e+06	392559	483791	503284
1995	6.16265e+06	8.91932e+06	1.16619e+07	7.87553e+06	7.94112e+06	1.01813e+07	9.01745e+06	1.04415e+07	7.03616e+06	6.69974e+06	2.77578e+06	5.50327e+06	4.88796e+06	6.76806e+06	4.27702e+06	3.60632e+06	2.64663e+06	3.96362e+06	3.08311e+06	5.15258e+06	3.20613e+06	3.96613e+06	2.01e+06	1.86028e+06	1.59342e+06	1.20294e+06	2.56824e+06	1.10663e+06	349744	436356	485170
1994	5.53122e+06	8.20774e+06	1.05685e+07	7.47301e+06	7.15755e+06	9.63008e+06	7.75926e+06	9.9501e+06	6.44586e+06	5.59945e+06	2.67337e+06	4.76615e+06	4.07622e+06	6.28768e+06	3.46532e+06	3.37509e+06	2.18257e+06	3.56924e+06	2.8086e+06	4.75683e+06	2.81531e+06	4.17243e+06	1.92963e+06	1.68314e+06	1.37703e+06	1.05743e+06	2.32843e+06	1.06799e+06	331212	411563	454765
1993	5.33808e+06	7.46188e+06	9.97521e+06	6.75776e+06	6.57229e+06	8.06277e+06	7.45317e+06	9.05408e+06	6.35999e+06	5.47686e+06	2.57587e+06	4.82869e+06	4.01207e+06	5.95105e+06	3.45577e+06	3.22071e+06	2.00825e+06	3.18628e+06	2.67002e+06	4.2095e+06	2.68492e+06	4.09672e+06	1.89336e+06	1.54675e+06	1.29914e+06	999395	2.36975e+06	946833	297121	388753	421993
1992	4.93137e+06	6.6469e+06	8.53767e+06	6.22177e+06	5.89678e+06	7.28448e+06	6.73836e+06	8.0368e+06	5.84323e+06	5.08555e+06	2.34592e+06	4.57511e+06	3.6948e+06	5.34295e+06	3.09451e+06	2.93325e+06	1.91248e+06	2.9526e+06	2.42109e+06	3.75264e+06	2.93243e+06	3.87501e+06	1.70693e+06	1.39293e+06	1.21822e+06	907184	2.18054e+06	825572	268097	362579	395531
1991	4.64853e+06	6.11865e+06	8.18864e+06	5.71127e+06	5.41366e+06	6.93714e+06	5.9649e+06	7.37608e+06	5.07144e+06	4.48969e+06	2.15129e+06	4.13833e+06	3.17516e+06	5.05747e+06	2.94165e+06	2.91142e+06	1.7952e+06	2.54881e+06	2.32862e+06	3.78398e+06	2.78392e+06	4.01819e+06	1.55837e+06	1.28516e+06	1.15921e+06	773827	2.0274e+06	945138	238663	329389	350495
1990	4.27145e+06	5.71867e+06	7.6327e+06	5.25907e+06	5.13087e+06	6.53855e+06	5.46069e+06	6.90368e+06	4.83576e+06	4.18747e+06	2.05203e+06	3.91455e+06	2.95999e+06	4.83749e+06	2.70499e+06	2.75062e+06	1.74196e+06	2.33461e+06	2.20335e+06	3.3583e+06	2.6217e+06	2.91139e+06	1.39898e+06	1.08614e+06	1.05752e+06	690639	1.88727e+06	880485	206843	300719	331342
1989	3.98082e+06	5.98511e+06	7.11897e+06	4.85336e+06	4.72557e+06	6.02473e+06	5.36942e+06	6.37275e+06	4.41905e+06	3.86254e+06	1.85471e+06	3.57332e+06	2.68898e+06	4.59424e+06	2.43083e+06	2.0988e+06	1.43808e+06	2.15823e+06	2.10565e+06	3.08723e+06	2.42218e+06	2.75932e+06	1.27393e+06	987545	977582	604880	1.73149e+06	814851	194783	276840	297086
1988	3.63991e+06	5.6668e+06	6.69874e+06	4.51592e+06	4.37466e+06	5.65118e+06	4.94084e+06	5.85556e+06	4.1195e+06	3.67005e+06	1.6691e+06	3.30832e+06	2.50726e+06	4.51672e+06	2.21675e+06	1.96998e+06	1.29582e+06	1.99539e+06	1.96391e+06	2.93839e+06	2.21675e+06	2.65264e+06	1.16075e+06	913183	878039	565757	1.57757e+06	650575	171966	248407	271280
1987	3.32084e+06	5.39018e+06	6.24461e+06	4.17053e+06	4.14757e+06	5.43024e+06	4.54992e+06	5.40725e+06	3.89086e+06	3.44362e+06	1.54018e+06	3.10832e+06	2.29846e+06	4.21698e+06	2.00552e+06	1.81765e+06	1.19754e+06	1.87187e+06	1.83959e+06	2.69228e+06	2.10597e+06	2.53647e+06	1.04534e+06	836478	779963	536525	1.55176e+06	614047	160225	233798	255582
1986	3.07599e+06	5.11266e+06	6.13879e+06	3.8333e+06	3.8423e+06	4.8857e+06	4.3145e+06	5.36659e+06	3.67826e+06	3.27097e+06	1.39527e+06	2.95134e+06	2.2267e+06	3.84252e+06	1.833e+06	1.74727e+06	1.14161e+06	1.77397e+06	1.74643e+06	2.4155e+06	2.01486e+06	2.3565e+06	938660	791253	731086	511459	1.46345e+06	553140	145474	218204	256038
1985	2.8843e+06	4.92098e+06	5.79573e+06	4.02838e+06	3.73902e+06	5.14342e+06	4.248e+06	5.45875e+06	3.38652e+06	3.12771e+06	1.46981e+06	2.73573e+06	2.05521e+06	3.97841e+06	1.71396e+06	1.72538e+06	1.14031e+06	1.67714e+06	1.65075e+06	2.15563e+06	1.87109e+06	2.21152e+06	864830	776031	767948	475413	1.19552e+06	513511	155786	211884	231606
1984	2.84419e+06	4.58297e+06	6.17045e+06	3.99664e+06	3.51396e+06	4.65501e+06	3.92317e+06	5.16843e+06	3.46433e+06	3.06432e+06	1.48055e+06	2.49583e+06	2.09062e+06	3.97755e+06	1.8692e+06	1.61592e+06	1.02777e+06	1.89117e+06	1.61531e+06	2.05164e+06	1.73809e+06	2.01156e+06	767974	710897	721897	452993	1.33883e+06	468484	155409	205504	230636
1983	2.87006e+06	4.76176e+06	6.93176e+06	4.08774e+06	4.07534e+06	5.59122e+06	4.71771e+06	5.13528e+06	3.32336e+06	3.14543e+06	1.84602e+06	2.17901e+06	2.40036e+06	4.04658e+06	2.18734e+06	1.72311e+06	1.00425e+06	1.83088e+06	1.5846e+06	2.25472e+06	1.66033e+06	1.43288e+06	812067	681024	702085	411067	1.16217e+06	661775	158620	186832	225609
1982	2.50981e+06	5.15938e+06	6.87377e+06	3.69513e+06	4.60818e+06	5.16976e+06	4.84024e+06	5.1484e+06	3.39012e+06	2.77447e+06	1.59204e+06	2.56053e+06	2.65034e+06	3.96688e+06	2.15006e+06	1.62256e+06	971355	1.91303e+06	1.44524e+06	2.0033e+06	1.70526e+06	1.67405e+06	765244	634004	724804	360179	1.06534e+06	607597	161447	187340	224632
1981	2.39546e+06	4.79197e+06	5.49982e+06	3.54315e+06	3.58966e+06	6.30053e+06	4.82674e+06	5.28853e+06	3.30719e+06	2.80383e+06	1.45912e+06	2.53186e+06	2.82671e+06	3.99917e+06	2.01541e+06	1.60705e+06	979491	1.3592e+06	1.42949e+06	2.30054e+06	1.67689e+06	1.34987e+06	806215	634199	735196	338903	1.0533e+06	553032	142731	180591	204386
1980	2.53453e+06	4.47114e+06	5.71997e+06	3.40429e+06	3.18373e+06	7.76344e+06	4.77608e+06	5.43873e+06	3.07383e+06	2.64225e+06	1.31229e+06	2.31325e+06	2.58001e+06	3.25981e+06	2.08503e+06	1.60992e+06	932028	1.69207e+06	1.31523e+06	2.19904e+06	1.6909e+06	1.1929e+06	714139	572754	857109	311238	913244	509620	126457	180206	184012
1979	2.39465e+06	4.41192e+06	5.26602e+06	3.04578e+06	2.83501e+06	7.74568e+06	4.40023e+06	5.83668e+06	3.05648e+06	2.52906e+06	1.18392e+06	2.09364e+06	2.34552e+06	3.02365e+06	2.1458e+06	1.40909e+06	854453	1.31998e+06	1.27679e+06	1.98095e+06	1.5645e+06	1.04605e+06	628413	528761	1.10885e+06	293754	983722	469065	112152	149715	167256
1978	1.76691e+06	2.97942e+06	3.85471e+06	2.41108e+06	2.3787e+06	3.56233e+06	2.87914e+06	3.51322e+06	2.20539e+06	1.94738e+06	907623	1.68487e+06	1.49608e+06	2.60177e+06	1.27806e+06	1.09367e+06	777203	1.10916e+06	1.02283e+06	1.53281e+06	1.15161e+06	1.1814e+06	556440	466960	502674	266799	784037	371307	95390.8	126623	150592
The five groups (Ⅰ-Ⅴ) are clarified based on the materials stocks of each province.

## Sheet: Table S7
Table S7. Material outflows clarified by end-use sectors during 1978-2018 (tonnes).
Groups	Ⅰ					Ⅱ					Ⅲ					Ⅳ					Ⅴ					Total
Provinces Years	Buildings	Infrastructure	Transportation equipment	Machinery	Domestic appliances	Buildings	Infrastructure	Transportation equipment	Machinery	Domestic appliances	Buildings	Infrastructure	Transportation equipment	Machinery	Domestic appliances	Buildings	Infrastructure	Transportation equipment	Machinery	Domestic appliances	Buildings	Infrastructure	Transportation equipment	Machinery	Domestic appliances	Buildings	Infrastructure	Transportation equipment	Machinery	Domestic appliances
2018	2.63301e+08	4.34708e+06	1.50077e+06	5.57241e+06	1.28087e+06	1.63055e+08	2.81963e+06	722075	4.21453e+06	674290	1.10921e+08	2.6508e+06	679942	1.7785e+06	427108	7.01308e+07	1.73686e+06	434454	1.36846e+06	289441	3.27482e+07	1.06665e+06	234760	948762	137185	6.40156e+08	1.2621e+07	3.572e+06	1.38827e+07	2.80889e+06
2017	2.48373e+08	3.97488e+06	1.30201e+06	5.00009e+06	1.18867e+06	1.52176e+08	2.5541e+06	606437	3.68772e+06	633106	1.016e+08	2.31277e+06	614316	1.72527e+06	402483	6.53548e+07	1.59399e+06	390470	1.21261e+06	280573	2.98916e+07	1.01096e+06	204897	854885	129713	5.97394e+08	1.14467e+07	3.11813e+06	1.24806e+07	2.63454e+06
2016	2.28941e+08	3.6049e+06	1.08986e+06	5.33467e+06	1.13087e+06	1.42308e+08	2.35831e+06	528847	3.51584e+06	604646	9.54997e+07	2.11497e+06	511994	1.90615e+06	383488	6.04692e+07	1.43266e+06	346293	1.18533e+06	270480	2.74123e+07	895128	177850	790927	119090	5.54629e+08	1.0406e+07	2.65485e+06	1.27329e+07	2.50858e+06
2015	2.0814e+08	3.1943e+06	911776	4.77563e+06	1.0351e+06	1.33391e+08	2.15011e+06	457658	3.15796e+06	562075	8.78101e+07	1.9302e+06	436641	1.77449e+06	360742	5.7346e+07	1.29515e+06	293750	1.04765e+06	242609	2.53482e+07	803937	145341	638760	111083	5.12035e+08	9.3737e+06	2.24517e+06	1.13945e+07	2.31161e+06
2014	1.94863e+08	2.86132e+06	776127	4.29863e+06	922256	1.32921e+08	1.93965e+06	392864	2.82235e+06	543568	7.87502e+07	1.83659e+06	392051	1.7082e+06	339506	5.47276e+07	1.14108e+06	257697	933060	229754	2.36018e+07	730580	126425	544858	106250	4.84864e+08	8.50922e+06	1.94516e+06	1.03071e+07	2.14133e+06
2013	1.86498e+08	2.54879e+06	688766	3.77724e+06	824464	1.29774e+08	1.74429e+06	332941	2.28971e+06	444719	7.26032e+07	1.67016e+06	318604	1.52629e+06	300842	5.16917e+07	1.06846e+06	225604	767315	208635	2.16969e+07	675094	112093	377921	93244.9	4.62264e+08	7.70679e+06	1.67801e+06	8.73848e+06	1.87191e+06
2012	1.69097e+08	2.2634e+06	595612	3.16301e+06	739538	1.19176e+08	1.58887e+06	282059	1.90931e+06	404378	6.67623e+07	1.53499e+06	255907	1.61855e+06	279455	4.8942e+07	963231	182572	687517	194236	2.009e+07	613061	97869.4	345624	84374.6	4.24067e+08	6.96355e+06	1.41402e+06	7.724e+06	1.70198e+06
2011	1.56836e+08	2.00858e+06	564482	2.82833e+06	672372	1.18797e+08	1.45674e+06	261336	1.71388e+06	407484	6.31489e+07	1.44183e+06	231934	1.68728e+06	271276	4.60382e+07	878884	163983	627613	190863	1.80821e+07	564266	100521	331334	83874.7	4.02902e+08	6.3503e+06	1.32226e+06	7.18843e+06	1.62587e+06
2010	1.44573e+08	1.78975e+06	537252	2.33795e+06	642612	1.07083e+08	1.3604e+06	256307	1.61327e+06	393056	5.76742e+07	1.34663e+06	229268	1.72238e+06	265255	4.23765e+07	788653	163756	566202	186855	1.59016e+07	539086	105475	345468	82215.2	3.67608e+08	5.82451e+06	1.29206e+06	6.58527e+06	1.56999e+06
2009	1.31153e+08	1.60597e+06	533585	2.05132e+06	605323	9.74658e+07	1.25688e+06	255096	1.44582e+06	374848	5.4709e+07	1.23198e+06	234443	1.74842e+06	237650	3.86859e+07	725168	172466	518501	182506	1.50179e+07	487983	117946	330343	80758.5	3.37031e+08	5.30798e+06	1.31354e+06	6.0944e+06	1.48109e+06
2008	1.21647e+08	1.45636e+06	477374	1.74216e+06	544120	9.31955e+07	1.1641e+06	236723	1.23846e+06	350312	5.19835e+07	1.17028e+06	216288	1.83821e+06	224290	3.57718e+07	668858	170303	516723	174486	1.48214e+07	442284	113729	311603	76318.9	3.17419e+08	4.90188e+06	1.21442e+06	5.64716e+06	1.36953e+06
2007	1.17178e+08	1.36238e+06	438116	1.57237e+06	444344	8.74741e+07	1.12235e+06	215891	1.04283e+06	317632	4.92149e+07	1.08297e+06	197940	1.40058e+06	199556	3.46153e+07	606063	160908	511038	161044	1.42885e+07	410880	110210	309076	74011.2	3.02771e+08	4.58463e+06	1.12307e+06	4.8359e+06	1.19659e+06
2006	1.08657e+08	1.26771e+06	403213	1.52478e+06	399906	8.2616e+07	1.24364e+06	191529	921303	292377	4.63063e+07	1.077e+06	183309	1.09742e+06	180985	3.26093e+07	595390	152043	461312	146340	1.32548e+07	407651	109290	314219	70004.1	2.83443e+08	4.59139e+06	1.03938e+06	4.31903e+06	1.08961e+06
2005	1.12171e+08	1.15006e+06	366544	1.43237e+06	401047	7.86915e+07	1.17619e+06	171676	1.09259e+06	269963	4.41266e+07	975361	173499	902646	163995	3.05355e+07	517557	161389	559236	130922	1.31226e+07	389366	104016	301941	66775	2.78647e+08	4.20853e+06	977124	4.28878e+06	1.0327e+06
2004	1.04224e+08	1.20839e+06	369434	1.42748e+06	369619	7.44469e+07	1.10677e+06	167865	1.04991e+06	261372	4.03448e+07	901039	169090	943065	160714	2.87488e+07	517617	147379	563936	122009	1.25495e+07	369980	95317.1	332268	63768	2.60314e+08	4.10379e+06	949085	4.31666e+06	977481
2003	9.79899e+07	1.0932e+06	366592	1.44596e+06	375380	6.99181e+07	1.03886e+06	161160	1.00475e+06	250282	3.85745e+07	819006	149493	836014	148869	2.66457e+07	477418	138983	557546	113429	1.21369e+07	348373	80771.6	326658	60551	2.45265e+08	3.77685e+06	896999	4.17093e+06	948510
2002	9.48679e+07	1.07357e+06	275951	1.38184e+06	369307	6.99569e+07	915605	153617	964727	240584	3.81492e+07	735485	129059	762430	145760	2.75816e+07	503991	128771	555548	107816	1.18745e+07	318824	71404.8	311034	56803.4	2.4243e+08	3.54747e+06	758803	3.97558e+06	920270
2001	8.74222e+07	1.06446e+06	258860	1.31056e+06	356513	6.7182e+07	934055	147834	898294	220600	3.74407e+07	669349	121547	1.6899e+06	129400	2.56884e+07	456091	119876	549315	100269	1.18812e+07	315036	61923.4	298404	52730.7	2.29615e+08	3.43899e+06	710040	4.74646e+06	859512
2000	7.41872e+07	1.18189e+06	224939	1.28037e+06	268990	5.64463e+07	998597	126944	793323	194305	3.26191e+07	674933	101266	1.71268e+06	113586	2.36809e+07	475131	105074	566892	98630.3	1.06571e+07	327786	56310.1	245476	44152.7	1.97591e+08	3.65834e+06	614533	4.59873e+06	719663
1999	6.95511e+07	1.18873e+06	179231	1.22589e+06	239759	5.26537e+07	952812	133851	697091	170077	3.13868e+07	633950	113257	1.58214e+06	102833	2.25206e+07	430653	98380.7	500903	92786.8	9.9634e+06	305338	49942.8	245949	40311	1.86076e+08	3.51148e+06	574662	4.25198e+06	645766
1998	6.47651e+07	886798	151716	1.18305e+06	204373	4.89524e+07	908419	118508	604138	150359	2.94426e+07	578505	98034.9	1.55098e+06	94957.6	2.22232e+07	377477	87670.5	501205	86403.9	8.96665e+06	289864	43716.3	216706	36129.5	1.7435e+08	3.04106e+06	499646	4.05609e+06	572223
1997	5.96141e+07	844800	118358	1.13209e+06	175825	4.52722e+07	869216	97050	567203	124427	2.77597e+07	544470	83233.3	1.39306e+06	85727.2	2.0718e+07	325252	89737.7	602894	72680.9	8.61052e+06	270533	42050.4	188625	31667.7	1.61975e+08	2.85427e+06	430429	3.88387e+06	490329
1996	5.64261e+07	808536	94781.2	1.10475e+06	153180	4.26416e+07	880547	78478.8	529335	109584	2.578e+07	574997	69448.8	1.21871e+06	78047.9	1.91036e+07	372264	76294	479109	58603.5	7.7821e+06	264464	37817.3	234150	27338.4	1.51734e+08	2.90081e+06	356820	3.56605e+06	426754
1995	5.07635e+07	745138	75720.4	1.0206e+06	136889	3.99422e+07	838029	68193.5	531837	93609.6	2.41905e+07	538133	53362	1.30275e+06	64883	1.83056e+07	344603	72763.8	502703	52509.5	7.18167e+06	260582	31419	245778	23056.5	1.40383e+08	2.72649e+06	301459	3.60367e+06	370948
1994	4.67673e+07	678693	67436.1	928656	125949	3.57344e+07	780893	59080.5	539619	80174.2	2.10765e+07	507672	47690.7	1.26694e+06	57319.1	1.72888e+07	313857	67354.3	450990	44959.3	6.52687e+06	243948	28336.2	208312	20966.6	1.27394e+08	2.52506e+06	269898	3.39452e+06	329368
1993	4.25161e+07	636097	61123.5	854322	100323	3.43763e+07	739087	56392.5	505265	71643.9	2.02863e+07	493695	47741	954876	51560.4	1.6148e+07	290758	62598.1	560044	39845.7	6.26279e+06	230501	27132.4	182742	19821	1.19589e+08	2.39014e+06	254988	3.05725e+06	283194
1992	3.79815e+07	580785	52261.9	816097	88285.1	3.13354e+07	681320	48598.2	495808	63827.9	1.84786e+07	458066	42268.7	906288	45348.2	1.51616e+07	246904	56431	579881	36240.3	5.73e+06	202004	26257.2	181125	18333.6	1.08687e+08	2.16908e+06	225817	2.9792e+06	252035
1991	3.56171e+07	525295	40872.4	759265	75339.8	2.80129e+07	632585	41155.1	445017	60101.7	1.69614e+07	406744	35800.4	987531	38275.7	1.49299e+07	223952	50421.5	522532	31424.7	5.43827e+06	181101	22100.6	168378	14268.9	1.0096e+08	1.96968e+06	190350	2.88272e+06	219411
1990	3.33093e+07	472270	32664.7	673502	63596.7	2.62785e+07	575924	33847.6	422417	43461.9	1.58874e+07	376145	30092.5	1.00353e+06	32480.9	1.28782e+07	213400	45584.4	416780	25899.9	5.00526e+06	164265	19716	153422	12144.8	9.33587e+07	1.802e+06	161905	2.66965e+06	177584
1989	3.15637e+07	424971	27224.7	618249	54421.2	2.44754e+07	518211	28040.7	394134	36018.6	1.40056e+07	345241	25841.9	1.00381e+06	28632.9	1.19841e+07	183310	40169.3	405481	22816.7	4.57561e+06	152662	17185.6	140767	11285.7	8.66044e+07	1.62439e+06	138462	2.56244e+06	153175
1988	2.94726e+07	381759	24234.2	620257	48352.6	2.26453e+07	468790	23459.8	393935	31856.9	1.30018e+07	330357	25828.1	1.11805e+06	25911.8	1.12285e+07	186190	37388.6	373067	20483.4	4.03713e+06	153103	15722	147096	10550.9	8.03853e+07	1.5202e+06	126633	2.6524e+06	137156
1987	2.77212e+07	344372	25092.1	572116	41207	2.10767e+07	424042	20187	392227	26977.7	1.19694e+07	291462	27230.3	1.09577e+06	24138.6	1.04555e+07	167870	35974.2	378357	18393	3.79949e+06	142007	15207.6	165819	9372.23	7.50224e+07	1.36975e+06	123691	2.60429e+06	120089
1986	2.59799e+07	310235	21300.2	540442	36816.3	2.01702e+07	388545	16554.4	377149	24472	1.11763e+07	275108	24689.4	1.06657e+06	22409.9	9.68853e+06	160117	33436.8	363715	17416.5	3.57477e+06	129425	13040.5	152957	8666.64	7.05897e+07	1.26343e+06	109021	2.50084e+06	109781
1985	2.56882e+07	273427	19730.7	494388	36106.7	1.97044e+07	341711	14926.5	342611	22851.8	1.09692e+07	258816	22725	1.01792e+06	21729.7	8.95268e+06	141638	30578	387895	17069.3	3.2691e+06	107622	13735.3	152503	8702.52	6.85836e+07	1.12321e+06	101696	2.39532e+06	106460
1984	2.50013e+07	241415	17434.9	466789	36262.2	1.89507e+07	298284	13414.9	312544	21676.7	1.1167e+07	237231	20007	1.02647e+06	21557.3	8.39483e+06	126368	26293.4	329630	18341.1	3.32217e+06	94711.1	12843.7	135107	8921.82	6.6836e+07	998009	89993.9	2.27054e+06	106759
1983	2.75704e+07	209955	14962.8	484474	38057.1	1.97269e+07	259029	11863.6	324703	24269.9	1.19227e+07	213033	17409.2	1.01552e+06	23822.8	7.90693e+06	113277	21813.9	363606	19995.9	3.29613e+06	82389.2	12269.9	107824	9550.89	7.04232e+07	877682	78319.4	2.29612e+06	115697
1982	2.73017e+07	184863	23002.6	463787	42628.7	1.97212e+07	223390	17971.9	316385	26837.7	1.20046e+07	188832	15919.3	1.03937e+06	25517.9	7.80472e+06	103238	20091.7	276583	22479.1	3.15957e+06	70160.6	10946	80457	10205.7	6.99918e+07	770483	87931.6	2.17658e+06	127669
1981	2.54623e+07	159439	24506.2	429621	44756.5	1.97064e+07	193671	18609.6	270156	28456.3	1.15296e+07	167049	14600.5	1.04881e+06	26958.3	7.81543e+06	96667.6	19865.8	244964	20269.3	3.05979e+06	63411.3	9008.42	65493	10434.8	6.75735e+07	680237	86590.6	2.05904e+06	130875
1980	2.64382e+07	135787	24692.8	435623	42782.3	1.90968e+07	164402	17069	256003	22121.4	1.09131e+07	149984	13697.6	1.05508e+06	26971	7.36971e+06	87289.4	19098.4	191697	17163.7	2.96362e+06	54020.1	8668.28	46066.7	9507.25	6.67815e+07	591483	83226	1.98447e+06	118546
1979	2.50418e+07	115373	20592.3	488712	32575.1	1.86809e+07	138032	15067.2	245552	20408.3	9.86824e+06	135006	13950	1.059e+06	22298.5	6.75057e+06	74891.4	18582.9	168574	12846.3	3.18177e+06	47400.1	8164.59	38889.4	8296.41	6.35233e+07	510702	76357	2.00072e+06	96424.6
1978	1.64524e+07	135929	9922.07	322831	32042.4	1.27412e+07	173158	9702.15	192130	21380.1	7.27778e+06	135791	10338.2	910477	21551.8	5.55042e+06	73364.7	16115.2	254168	17974	2.16763e+06	55118.7	7050.38	59241.4	8385.91	4.41895e+07	573362	53127.9	1.73885e+06	101334
Group Ⅰ includes Guangdong, Shandong, Jiangsu, Henan, Sichuan, and Hunan.
Group Ⅱ includes Zhejiang, Hubei, Anhui, Jiangxi, Hebei, and Guangxi.
Group Ⅲ includes Fujian, Shaanxi, Yunnan, Liaoning, Chongqing, and Shanxi.
Group Ⅳ includes Guizhou, Shanghai, Heilongjiang, Gansu, Beijing, and Inner Mongolia.
Group Ⅴ includes Xinjiang, Jilin, Tianjin, Hainan, Ningxia, Qinghai, and Tibet.
